# Supplementary material for: N′-(4-Bromo­phenyl­sulfon­yl)isonicotino­hydrazide
Source: Acta Crystallogr Sect E Struct Rep Online. 2009 Jul 25;65(Pt 8):o1991. doi: 10.1107/S1600536809028475 (PMC2977211; doi:10.1107/S1600536809028475)
Supplement: Supplementary file 1 [file e-65-o1991-sup1.cif]

##############################################################################
###                                                                        ###
###        Electronic paper (Acta Crystallographica Section E)             ###
###                                                                        ###
##############################################################################
#                                                                            #
# This CIF contains the data in a paper accepted for publication in Acta     #
# Crystallographica Section E. It conforms to the requirements of Notes      #
# for Authors for Section E, and has been peer reviewed under the auspices   #
# of the IUCr Commission on Journals.                                        #
#                                                                            #
# Full details of the Crystallographic Information File format               #
# are given in the paper "The Crystallographic Information File (CIF):       #
# a New Standard Archive File for Crystallography" by S. R. Hall, F. H.      #
# Allen and I. D. Brown [Acta Cryst. (1991), A47, 655-685].                  #
#                                                                            #
# The current version of the core CIF dictionary is obtainable from          #
# ftp://ftp.iucr.org/pub/cif_core.dic. The current version number is 2.4.    #
#                                                                            #
# Software is freely available for graphical display of the structure(s) in  #
# this CIF.  For information consult the CIF home page http://www.iucr.org/  #
# cif/home.html                                                              #
#                                                                            #
# This file may be used for bona fide research purposes within the           #
# scientific community so long as proper attribution is given to the journal # 
# article from which it was obtained.                                        #
#                                                                            #
##############################################################################
                                             
data_I
_audit_creation_method     SHELXL-97
_chemical_name_systematic
;
<i>N</i>'-(4-Bromophenylsulfonyl)isonicotinohydrazide
;
_chemical_name_common
;
;
_chemical_formula_moiety     'C12 H10 Br N3 O3 S'
_chemical_formula_sum     'C12 H10 Br N3 O3 S'
_chemical_formula_iupac     'C12 H10 Br N3 O3 S'
_chemical_formula_weight     356.20
_chemical_melting_point     ?
_symmetry_cell_setting     'Monoclinic'
_symmetry_space_group_name_H-M     'P 21/c'
_symmetry_space_group_name_Hall     '-P 2ybc'
loop_
    _symmetry_equiv_pos_as_xyz
    'x, y, z'
    '-x, y+1/2, -z+1/2'
    '-x, -y, -z'
    'x, -y-1/2, z-1/2'
_cell_length_a     10.1229(6)
_cell_length_b     19.0440(12)
_cell_length_c     15.0640(7)
_cell_angle_alpha     90.00
_cell_angle_beta     96.862(2)
_cell_angle_gamma     90.00
_cell_volume     2883.2(3)
_cell_formula_units_Z     8
_cell_measurement_reflns_used     5184
_cell_measurement_theta_min     2.14
_cell_measurement_theta_max     22.88
_cell_measurement_temperature     296(2)
_exptl_crystal_description     needle
_exptl_crystal_colour     'white yellow'
_exptl_crystal_size_max     0.36
_exptl_crystal_size_mid     0.30
_exptl_crystal_size_min     0.15
_exptl_crystal_density_diffrn     1.641
_exptl_crystal_density_meas     ?
_exptl_crystal_density_method     'not measured'
_exptl_crystal_F_000     1424
_exptl_absorpt_coefficient_mu     3.006
_exptl_absorpt_correction_type     'multi-scan'
_exptl_absorpt_process_details     '(SADABS; Bruker, 2007)'
_exptl_absorpt_correction_T_min     0.349
_exptl_absorpt_correction_T_max     0.641
_exptl_special_details
;
;
_diffrn_ambient_temperature     296(2)
_diffrn_radiation_type     MoK\a
_diffrn_radiation_wavelength     0.71073
_diffrn_radiation_source     'fine-focus sealed tube'
_diffrn_radiation_monochromator     graphite
_diffrn_measurement_device_type     'Bruker Kappa APEXII CCD'
_diffrn_measurement_method     '\f and \w'
_diffrn_detector_area_resol_mean     ?
_diffrn_reflns_number     29398
_diffrn_reflns_av_R_equivalents     0.0532
_diffrn_reflns_av_sigmaI/netI     0.0669
_diffrn_reflns_theta_min     2.14
_diffrn_reflns_theta_max     27.48
_diffrn_reflns_theta_full     27.48
_diffrn_measured_fraction_theta_max     0.998
_diffrn_measured_fraction_theta_full     0.998
_diffrn_reflns_limit_h_min     -13
_diffrn_reflns_limit_h_max     11
_diffrn_reflns_limit_k_min     -24
_diffrn_reflns_limit_k_max     23
_diffrn_reflns_limit_l_min     -17
_diffrn_reflns_limit_l_max     19
_diffrn_standards_number     0
_diffrn_standards_interval_count     ?
_diffrn_standards_interval_time     ?
_diffrn_standards_decay_%     0
_refine_special_details
;
 Refinement of F^2^ against ALL reflections.  The weighted R-factor wR and
 goodness of fit S are based on F^2^, conventional R-factors R are based
 on F, with F set to zero for negative F^2^. The threshold expression of
 F^2^ > 2sigma(F^2^) is used only for calculating R-factors(gt) etc. and is
 not relevant to the choice of reflections for refinement.  R-factors based
 on F^2^ are statistically about twice as large as those based on F, and R-
 factors based on ALL data will be even larger.
;
_reflns_number_total     6601
_reflns_number_gt     3473
_reflns_threshold_expression     I>2\s(I)
_refine_ls_structure_factor_coef     Fsqd
_refine_ls_matrix_type     full
_refine_ls_R_factor_all     0.1260
_refine_ls_R_factor_gt     0.0529
_refine_ls_wR_factor_gt     0.1197
_refine_ls_wR_factor_ref     0.1462
_refine_ls_goodness_of_fit_ref     1.011
_refine_ls_restrained_S_all     1.011
_refine_ls_number_reflns     6601
_refine_ls_number_parameters     373
_refine_ls_number_restraints     0
_refine_ls_hydrogen_treatment     mixed
_refine_ls_weighting_scheme     calc
_refine_ls_weighting_details
         'calc w=1/[\s^2^(Fo^2^)+(0.0597P)^2^+2.5287P] where P=(Fo^2^+2Fc^2^)/3'
_atom_sites_solution_hydrogens     geom
_atom_sites_solution_primary     direct
_atom_sites_solution_secondary     difmap
_refine_ls_shift/su_max     0.001
_refine_ls_shift/su_mean     0.000
_refine_diff_density_max     1.060
_refine_diff_density_min     -0.881
_refine_ls_extinction_method     none
_refine_ls_extinction_coef     ?
loop_
    _atom_type_symbol
    _atom_type_description
    _atom_type_scat_dispersion_real
    _atom_type_scat_dispersion_imag
    _atom_type_scat_source
    'C' 'C' 0.0033 0.0016
                         'International Tables Vol C Tables 4.2.6.8 and 6.1.1.4'
    'H' 'H' 0.0000 0.0000
                         'International Tables Vol C Tables 4.2.6.8 and 6.1.1.4'
    'N' 'N' 0.0061 0.0033
                         'International Tables Vol C Tables 4.2.6.8 and 6.1.1.4'
    'O' 'O' 0.0106 0.0060
                         'International Tables Vol C Tables 4.2.6.8 and 6.1.1.4'
    'S' 'S' 0.1246 0.1234
                         'International Tables Vol C Tables 4.2.6.8 and 6.1.1.4'
    'Br' 'Br' -0.2901 2.4595
                         'International Tables Vol C Tables 4.2.6.8 and 6.1.1.4'
_computing_data_collection     'APEX2 (Bruker, 2007)'
_computing_cell_refinement     'SAINT (Bruker, 2007)'
_computing_data_reduction     'SAINT (Bruker, 2007)'
_computing_structure_solution     'SHELXS97 (Sheldrick, 2008)'
_computing_structure_refinement     'SHELXL97 (Sheldrick, 2008)'
_computing_molecular_graphics
                  'ORTEP-3 for Windows (Farrugia, 1997) and PLATON (Spek, 2009)'
_computing_publication_material
;
WinGX (Farrugia, 1999) and PLATON (Spek, 2009)
;
loop_
    _atom_site_type_symbol
    _atom_site_label
    _atom_site_fract_x
    _atom_site_fract_y
    _atom_site_fract_z
    _atom_site_U_iso_or_equiv
    _atom_site_adp_type
    _atom_site_calc_flag
    _atom_site_refinement_flags
    _atom_site_occupancy
    _atom_site_disorder_assembly
    _atom_site_disorder_group
    Br Br1 0.01531(7) 0.40221(5) 0.59324(5) 0.1083(3) Uani d . 1 . .
    Br Br2 1.07622(6) 0.14607(4) 0.37352(6) 0.1046(3) Uani d . 1 . .
    S S1 0.46424(10) 0.38694(6) 0.33172(7) 0.0392(3) Uani d . 1 . .
    S S2 0.46755(9) 0.10499(5) 0.43498(6) 0.0328(2) Uani d . 1 . .
    O O1 0.1616(3) 0.49151(15) 0.28196(19) 0.0467(7) Uani d . 1 . .
    O O2 0.4756(3) 0.31692(15) 0.2999(2) 0.0510(8) Uani d . 1 . .
    O O3 0.5802(3) 0.42527(17) 0.3664(2) 0.0566(9) Uani d . 1 . .
    O O4 0.2996(2) 0.20910(13) 0.59686(17) 0.0376(7) Uani d . 1 . .
    O O5 0.3909(3) 0.16199(14) 0.39574(18) 0.0420(7) Uani d . 1 . .
    O O6 0.4282(3) 0.03415(14) 0.41370(17) 0.0413(7) Uani d . 1 . .
    N N1 -0.2166(3) 0.3447(2) 0.1433(3) 0.0533(10) Uani d . 1 . .
    N N2 0.2699(3) 0.41007(18) 0.2107(2) 0.0340(8) Uani d . 1 . .
    H H2 0.270(4) 0.383(2) 0.174(3) 0.041 Uiso d . 1 . .
    N N3 0.3969(3) 0.43457(18) 0.2456(2) 0.0353(8) Uani d . 1 . .
    H H3 0.398(4) 0.474(2) 0.259(3) 0.042 Uiso d . 1 . .
    N N4 0.5582(4) 0.42464(18) 0.6902(2) 0.0474(9) Uani d . 1 . .
    N N5 0.5095(3) 0.17527(17) 0.5802(2) 0.0327(8) Uani d . 1 . .
    H H5 0.590(4) 0.176(2) 0.600(3) 0.039 Uiso d . 1 . .
    N N6 0.4645(3) 0.11035(17) 0.5443(2) 0.0336(8) Uani d . 1 . .
    H H6 0.493(4) 0.077(2) 0.577(3) 0.040 Uiso d . 1 . .
    C C1 0.0288(4) 0.4054(2) 0.1991(3) 0.0352(9) Uani d . 1 . .
    C C2 0.0182(4) 0.3454(3) 0.1500(4) 0.0685(16) Uani d . 1 . .
    H H2A 0.0942 0.3235 0.1342 0.082 Uiso calc R 1 . .
    C C3 -0.1055(5) 0.3172(3) 0.1236(4) 0.0732(17) Uani d . 1 . .
    H H3A -0.1102 0.2761 0.0900 0.088 Uiso calc R 1 . .
    C C4 -0.2061(5) 0.4033(3) 0.1895(4) 0.0774(18) Uani d . 1 . .
    H H4 -0.2837 0.4244 0.2038 0.093 Uiso calc R 1 . .
    C C5 -0.0851(4) 0.4357(3) 0.2184(4) 0.0668(15) Uani d . 1 . .
    H H5A -0.0828 0.4775 0.2505 0.080 Uiso calc R 1 . .
    C C6 0.1592(4) 0.4400(2) 0.2344(3) 0.0351(9) Uani d . 1 . .
    C C7 0.3474(4) 0.3869(2) 0.4092(2) 0.0368(9) Uani d . 1 . .
    C C8 0.2620(4) 0.3310(2) 0.4126(3) 0.0453(11) Uani d . 1 . .
    H H8 0.2713 0.2909 0.3786 0.054 Uiso calc R 1 . .
    C C9 0.1620(5) 0.3355(3) 0.4677(3) 0.0574(13) Uani d . 1 . .
    H H9 0.1031 0.2984 0.4711 0.069 Uiso calc R 1 . .
    C C10 0.1508(5) 0.3954(3) 0.5172(3) 0.0559(13) Uani d . 1 . .
    C C11 0.2374(5) 0.4504(3) 0.5151(3) 0.0557(13) Uani d . 1 . .
    H H11 0.2291 0.4899 0.5504 0.067 Uiso calc R 1 . .
    C C12 0.3362(4) 0.4468(2) 0.4607(3) 0.0460(11) Uani d . 1 . .
    H H12 0.3953 0.4840 0.4581 0.055 Uiso calc R 1 . .
    C C13 0.4719(4) 0.29175(19) 0.6327(2) 0.0301(8) Uani d . 1 . .
    C C14 0.5961(4) 0.3167(2) 0.6178(3) 0.0482(11) Uani d . 1 . .
    H H14 0.6526 0.2894 0.5877 0.058 Uiso calc R 1 . .
    C C15 0.6342(5) 0.3825(2) 0.6483(3) 0.0556(12) Uani d . 1 . .
    H H15 0.7183 0.3984 0.6390 0.067 Uiso calc R 1 . .
    C C16 0.4389(4) 0.4011(2) 0.7026(3) 0.0424(10) Uani d . 1 . .
    H H16 0.3832 0.4305 0.7306 0.051 Uiso calc R 1 . .
    C C17 0.3926(4) 0.3353(2) 0.6764(2) 0.0363(9) Uani d . 1 . .
    H H17 0.3089 0.3205 0.6881 0.044 Uiso calc R 1 . .
    C C18 0.4181(4) 0.22155(19) 0.6023(2) 0.0288(8) Uani d . 1 . .
    C C19 0.6340(4) 0.1167(2) 0.4150(2) 0.0346(9) Uani d . 1 . .
    C C20 0.6736(4) 0.1792(3) 0.3808(3) 0.0514(11) Uani d . 1 . .
    H H20 0.6125 0.2151 0.3669 0.062 Uiso calc R 1 . .
    C C21 0.8050(5) 0.1878(3) 0.3674(3) 0.0654(14) Uani d . 1 . .
    H H21 0.8330 0.2298 0.3443 0.078 Uiso calc R 1 . .
    C C22 0.8945(5) 0.1344(3) 0.3881(3) 0.0606(14) Uani d . 1 . .
    C C23 0.8545(5) 0.0717(3) 0.4216(3) 0.0581(13) Uani d . 1 . .
    H H23 0.9158 0.0357 0.4350 0.070 Uiso calc R 1 . .
    C C24 0.7237(4) 0.0623(2) 0.4352(3) 0.0477(11) Uani d . 1 . .
    H H24 0.6957 0.0201 0.4576 0.057 Uiso calc R 1 . .
loop_
    _atom_site_aniso_label
    _atom_site_aniso_U_11
    _atom_site_aniso_U_22
    _atom_site_aniso_U_33
    _atom_site_aniso_U_12
    _atom_site_aniso_U_13
    _atom_site_aniso_U_23
    Br1 0.0866(5) 0.1511(8) 0.0966(5) 0.0053(5) 0.0490(4) -0.0107(5)
    Br2 0.0489(3) 0.1069(6) 0.1655(7) -0.0228(3) 0.0441(4) -0.0377(5)
    S1 0.0289(5) 0.0374(6) 0.0504(6) 0.0021(4) 0.0004(4) -0.0027(5)
    S2 0.0309(5) 0.0262(5) 0.0410(5) 0.0004(4) 0.0034(4) -0.0016(4)
    O1 0.0373(16) 0.0419(19) 0.0602(18) 0.0023(13) 0.0028(14) -0.0199(15)
    O2 0.0537(18) 0.0331(17) 0.0663(19) 0.0106(14) 0.0074(15) -0.0016(15)
    O3 0.0308(16) 0.064(2) 0.072(2) -0.0041(15) -0.0075(14) -0.0053(17)
    O4 0.0277(14) 0.0306(16) 0.0552(17) -0.0032(12) 0.0079(12) 0.0012(13)
    O5 0.0397(16) 0.0371(17) 0.0483(16) 0.0046(13) 0.0015(13) 0.0059(13)
    O6 0.0444(16) 0.0295(17) 0.0488(16) -0.0045(13) 0.0005(13) -0.0060(13)
    N1 0.0282(19) 0.061(3) 0.070(3) -0.0053(18) 0.0023(17) -0.004(2)
    N2 0.0266(17) 0.030(2) 0.045(2) -0.0025(14) 0.0027(15) -0.0088(15)
    N3 0.0266(17) 0.0263(19) 0.052(2) -0.0036(15) 0.0010(14) -0.0082(17)
    N4 0.047(2) 0.030(2) 0.062(2) -0.0042(17) -0.0051(18) -0.0024(18)
    N5 0.0257(16) 0.0244(19) 0.047(2) -0.0017(14) 0.0003(14) -0.0068(15)
    N6 0.0396(19) 0.0233(19) 0.0373(18) -0.0021(15) 0.0028(14) 0.0028(15)
    C1 0.029(2) 0.038(2) 0.038(2) -0.0023(17) 0.0013(16) -0.0056(18)
    C2 0.019(2) 0.076(4) 0.110(4) 0.002(2) 0.005(2) -0.043(3)
    C3 0.039(3) 0.070(4) 0.109(4) -0.003(3) 0.000(3) -0.045(3)
    C4 0.030(3) 0.089(5) 0.115(5) 0.005(3) 0.016(3) -0.032(4)
    C5 0.034(3) 0.067(4) 0.101(4) -0.001(2) 0.013(3) -0.039(3)
    C6 0.033(2) 0.029(2) 0.042(2) 0.0000(18) 0.0043(18) 0.0011(19)
    C7 0.036(2) 0.032(2) 0.040(2) 0.0027(18) -0.0041(17) 0.0008(19)
    C8 0.050(3) 0.035(3) 0.050(3) -0.001(2) 0.004(2) -0.003(2)
    C9 0.054(3) 0.054(3) 0.064(3) -0.014(2) 0.007(2) 0.007(3)
    C10 0.053(3) 0.068(4) 0.047(3) 0.010(3) 0.009(2) 0.002(3)
    C11 0.064(3) 0.056(3) 0.046(3) 0.010(3) 0.002(2) -0.009(2)
    C12 0.050(3) 0.042(3) 0.044(2) 0.001(2) -0.006(2) -0.004(2)
    C13 0.0307(19) 0.025(2) 0.034(2) -0.0031(16) 0.0013(16) 0.0014(17)
    C14 0.036(2) 0.031(2) 0.080(3) 0.0004(19) 0.017(2) -0.007(2)
    C15 0.039(2) 0.036(3) 0.091(4) -0.010(2) 0.009(2) -0.004(3)
    C16 0.055(3) 0.032(3) 0.041(2) 0.007(2) 0.005(2) -0.0044(19)
    C17 0.038(2) 0.031(2) 0.040(2) -0.0023(18) 0.0058(18) -0.0013(18)
    C18 0.029(2) 0.025(2) 0.031(2) -0.0024(16) 0.0007(16) 0.0026(16)
    C19 0.034(2) 0.031(2) 0.040(2) -0.0039(18) 0.0096(17) -0.0066(18)
    C20 0.044(3) 0.048(3) 0.063(3) -0.003(2) 0.008(2) 0.004(2)
    C21 0.059(3) 0.059(4) 0.081(4) -0.021(3) 0.019(3) -0.004(3)
    C22 0.037(3) 0.068(4) 0.079(3) -0.008(3) 0.018(2) -0.023(3)
    C23 0.043(3) 0.052(3) 0.081(3) 0.005(2) 0.011(2) -0.017(3)
    C24 0.044(3) 0.033(3) 0.068(3) -0.001(2) 0.015(2) -0.001(2)
_geom_special_details
;
 All esds (except the esd in the dihedral angle between two l.s. planes)
 are estimated using the full covariance matrix.  The cell esds are taken
 into account individually in the estimation of esds in distances, angles
 and torsion angles; correlations between esds in cell parameters are only
 used when they are defined by crystal symmetry.  An approximate (isotropic)
 treatment of cell esds is used for estimating esds involving l.s. planes.
;
loop_
    _geom_bond_atom_site_label_1
    _geom_bond_atom_site_label_2
    _geom_bond_site_symmetry_2
    _geom_bond_distance
    _geom_bond_publ_flag
    Br1 C10 . 1.893(5) ?
    Br2 C22 . 1.891(4) ?
    S1 O2 . 1.426(3) ?
    S1 O3 . 1.427(3) ?
    S1 N3 . 1.661(4) ?
    S1 C7 . 1.758(4) ?
    S2 O5 . 1.421(3) ?
    S2 O6 . 1.432(3) ?
    S2 N6 . 1.654(3) ?
    S2 C19 . 1.760(4) ?
    O1 C6 . 1.213(5) ?
    O4 C18 . 1.216(4) ?
    N1 C3 . 1.306(6) ?
    N1 C4 . 1.313(6) ?
    N2 C6 . 1.343(5) ?
    N2 N3 . 1.409(4) ?
    N2 H2 . 0.75(4) ?
    N3 H3 . 0.77(4) ?
    N4 C15 . 1.322(6) ?
    N4 C16 . 1.323(5) ?
    N5 C18 . 1.348(5) ?
    N5 N6 . 1.403(4) ?
    N5 H5 . 0.83(4) ?
    N6 H6 . 0.83(4) ?
    C1 C5 . 1.351(6) ?
    C1 C2 . 1.359(6) ?
    C1 C6 . 1.513(5) ?
    C2 C3 . 1.377(6) ?
    C2 H2A . 0.9300 ?
    C3 H3A . 0.9300 ?
    C4 C5 . 1.393(7) ?
    C4 H4 . 0.9300 ?
    C5 H5A . 0.9300 ?
    C7 C8 . 1.376(6) ?
    C7 C12 . 1.392(6) ?
    C8 C9 . 1.386(6) ?
    C8 H8 . 0.9300 ?
    C9 C10 . 1.375(7) ?
    C9 H9 . 0.9300 ?
    C10 C11 . 1.370(7) ?
    C11 C12 . 1.369(6) ?
    C11 H11 . 0.9300 ?
    C12 H12 . 0.9300 ?
    C13 C17 . 1.375(5) ?
    C13 C14 . 1.387(5) ?
    C13 C18 . 1.495(5) ?
    C14 C15 . 1.375(6) ?
    C14 H14 . 0.9300 ?
    C15 H15 . 0.9300 ?
    C16 C17 . 1.379(5) ?
    C16 H16 . 0.9300 ?
    C17 H17 . 0.9300 ?
    C19 C20 . 1.375(6) ?
    C19 C24 . 1.386(6) ?
    C20 C21 . 1.379(6) ?
    C20 H20 . 0.9300 ?
    C21 C22 . 1.372(7) ?
    C21 H21 . 0.9300 ?
    C22 C23 . 1.376(7) ?
    C23 C24 . 1.376(6) ?
    C23 H23 . 0.9300 ?
    C24 H24 . 0.9300 ?
loop_
    _geom_angle_atom_site_label_1
    _geom_angle_atom_site_label_2
    _geom_angle_atom_site_label_3
    _geom_angle_site_symmetry_1
    _geom_angle_site_symmetry_3
    _geom_angle
    _geom_angle_publ_flag
    O2 S1 O3 . . 120.34(19) ?
    O2 S1 N3 . . 106.87(17) ?
    O3 S1 N3 . . 104.46(18) ?
    O2 S1 C7 . . 108.10(19) ?
    O3 S1 C7 . . 110.28(19) ?
    N3 S1 C7 . . 105.78(17) ?
    O5 S2 O6 . . 120.20(17) ?
    O5 S2 N6 . . 107.03(17) ?
    O6 S2 N6 . . 104.08(17) ?
    O5 S2 C19 . . 108.57(18) ?
    O6 S2 C19 . . 109.09(18) ?
    N6 S2 C19 . . 107.09(17) ?
    C3 N1 C4 . . 116.3(4) ?
    C6 N2 N3 . . 120.9(3) ?
    C6 N2 H2 . . 124(3) ?
    N3 N2 H2 . . 115(3) ?
    N2 N3 S1 . . 112.5(3) ?
    N2 N3 H3 . . 114(3) ?
    S1 N3 H3 . . 109(3) ?
    C15 N4 C16 . . 117.0(4) ?
    C18 N5 N6 . . 118.1(3) ?
    C18 N5 H5 . . 125(3) ?
    N6 N5 H5 . . 114(3) ?
    N5 N6 S2 . . 113.2(2) ?
    N5 N6 H6 . . 111(3) ?
    S2 N6 H6 . . 120(3) ?
    C5 C1 C2 . . 117.5(4) ?
    C5 C1 C6 . . 118.0(4) ?
    C2 C1 C6 . . 124.5(4) ?
    C1 C2 C3 . . 119.7(4) ?
    C1 C2 H2A . . 120.2 ?
    C3 C2 H2A . . 120.2 ?
    N1 C3 C2 . . 123.8(5) ?
    N1 C3 H3A . . 118.1 ?
    C2 C3 H3A . . 118.1 ?
    N1 C4 C5 . . 123.6(4) ?
    N1 C4 H4 . . 118.2 ?
    C5 C4 H4 . . 118.2 ?
    C1 C5 C4 . . 119.0(5) ?
    C1 C5 H5A . . 120.5 ?
    C4 C5 H5A . . 120.5 ?
    O1 C6 N2 . . 122.8(4) ?
    O1 C6 C1 . . 121.0(3) ?
    N2 C6 C1 . . 116.2(3) ?
    C8 C7 C12 . . 121.3(4) ?
    C8 C7 S1 . . 120.1(3) ?
    C12 C7 S1 . . 118.4(3) ?
    C7 C8 C9 . . 118.8(4) ?
    C7 C8 H8 . . 120.6 ?
    C9 C8 H8 . . 120.6 ?
    C10 C9 C8 . . 119.3(4) ?
    C10 C9 H9 . . 120.3 ?
    C8 C9 H9 . . 120.3 ?
    C11 C10 C9 . . 121.9(4) ?
    C11 C10 Br1 . . 118.2(4) ?
    C9 C10 Br1 . . 119.9(4) ?
    C12 C11 C10 . . 119.4(4) ?
    C12 C11 H11 . . 120.3 ?
    C10 C11 H11 . . 120.3 ?
    C11 C12 C7 . . 119.3(4) ?
    C11 C12 H12 . . 120.4 ?
    C7 C12 H12 . . 120.4 ?
    C17 C13 C14 . . 117.6(4) ?
    C17 C13 C18 . . 118.3(3) ?
    C14 C13 C18 . . 124.1(3) ?
    C15 C14 C13 . . 118.7(4) ?
    C15 C14 H14 . . 120.6 ?
    C13 C14 H14 . . 120.6 ?
    N4 C15 C14 . . 123.9(4) ?
    N4 C15 H15 . . 118.1 ?
    C14 C15 H15 . . 118.1 ?
    N4 C16 C17 . . 123.5(4) ?
    N4 C16 H16 . . 118.2 ?
    C17 C16 H16 . . 118.2 ?
    C13 C17 C16 . . 119.2(4) ?
    C13 C17 H17 . . 120.4 ?
    C16 C17 H17 . . 120.4 ?
    O4 C18 N5 . . 123.8(3) ?
    O4 C18 C13 . . 121.0(3) ?
    N5 C18 C13 . . 115.2(3) ?
    C20 C19 C24 . . 121.0(4) ?
    C20 C19 S2 . . 120.1(3) ?
    C24 C19 S2 . . 118.9(3) ?
    C19 C20 C21 . . 119.2(5) ?
    C19 C20 H20 . . 120.4 ?
    C21 C20 H20 . . 120.4 ?
    C22 C21 C20 . . 120.1(5) ?
    C22 C21 H21 . . 120.0 ?
    C20 C21 H21 . . 120.0 ?
    C21 C22 C23 . . 120.7(4) ?
    C21 C22 Br2 . . 120.8(4) ?
    C23 C22 Br2 . . 118.5(4) ?
    C24 C23 C22 . . 119.8(5) ?
    C24 C23 H23 . . 120.1 ?
    C22 C23 H23 . . 120.1 ?
    C23 C24 C19 . . 119.2(4) ?
    C23 C24 H24 . . 120.4 ?
    C19 C24 H24 . . 120.4 ?
loop_
    _geom_torsion_atom_site_label_1
    _geom_torsion_atom_site_label_2
    _geom_torsion_atom_site_label_3
    _geom_torsion_atom_site_label_4
    _geom_torsion_site_symmetry_1
    _geom_torsion_site_symmetry_2
    _geom_torsion_site_symmetry_3
    _geom_torsion_site_symmetry_4
    _geom_torsion
    _geom_torsion_publ_flag
    C6 N2 N3 S1 . . . . 97.7(4) ?
    O2 S1 N3 N2 . . . . 60.2(3) ?
    O3 S1 N3 N2 . . . . -171.2(3) ?
    C7 S1 N3 N2 . . . . -54.8(3) ?
    C18 N5 N6 S2 . . . . 103.9(3) ?
    O5 S2 N6 N5 . . . . -55.9(3) ?
    O6 S2 N6 N5 . . . . 175.8(2) ?
    C19 S2 N6 N5 . . . . 60.3(3) ?
    C5 C1 C2 C3 . . . . -1.4(8) ?
    C6 C1 C2 C3 . . . . 177.8(5) ?
    C4 N1 C3 C2 . . . . 1.2(9) ?
    C1 C2 C3 N1 . . . . -0.1(10) ?
    C3 N1 C4 C5 . . . . -0.8(9) ?
    C2 C1 C5 C4 . . . . 1.7(8) ?
    C6 C1 C5 C4 . . . . -177.5(5) ?
    N1 C4 C5 C1 . . . . -0.7(9) ?
    N3 N2 C6 O1 . . . . 4.6(6) ?
    N3 N2 C6 C1 . . . . -174.9(3) ?
    C5 C1 C6 O1 . . . . 3.2(6) ?
    C2 C1 C6 O1 . . . . -176.0(5) ?
    C5 C1 C6 N2 . . . . -177.3(4) ?
    C2 C1 C6 N2 . . . . 3.5(6) ?
    O2 S1 C7 C8 . . . . -16.3(4) ?
    O3 S1 C7 C8 . . . . -149.7(3) ?
    N3 S1 C7 C8 . . . . 97.9(3) ?
    O2 S1 C7 C12 . . . . 169.1(3) ?
    O3 S1 C7 C12 . . . . 35.7(4) ?
    N3 S1 C7 C12 . . . . -76.7(3) ?
    C12 C7 C8 C9 . . . . 1.1(6) ?
    S1 C7 C8 C9 . . . . -173.4(3) ?
    C7 C8 C9 C10 . . . . -0.1(7) ?
    C8 C9 C10 C11 . . . . -1.2(7) ?
    C8 C9 C10 Br1 . . . . -179.7(3) ?
    C9 C10 C11 C12 . . . . 1.6(7) ?
    Br1 C10 C11 C12 . . . . -180.0(3) ?
    C10 C11 C12 C7 . . . . -0.6(6) ?
    C8 C7 C12 C11 . . . . -0.7(6) ?
    S1 C7 C12 C11 . . . . 173.8(3) ?
    C17 C13 C14 C15 . . . . 1.0(6) ?
    C18 C13 C14 C15 . . . . 179.4(4) ?
    C16 N4 C15 C14 . . . . -0.1(7) ?
    C13 C14 C15 N4 . . . . -1.2(7) ?
    C15 N4 C16 C17 . . . . 1.7(6) ?
    C14 C13 C17 C16 . . . . 0.4(6) ?
    C18 C13 C17 C16 . . . . -178.1(3) ?
    N4 C16 C17 C13 . . . . -1.8(6) ?
    N6 N5 C18 O4 . . . . 3.7(5) ?
    N6 N5 C18 C13 . . . . -175.0(3) ?
    C17 C13 C18 O4 . . . . 16.8(5) ?
    C14 C13 C18 O4 . . . . -161.5(4) ?
    C17 C13 C18 N5 . . . . -164.5(3) ?
    C14 C13 C18 N5 . . . . 17.2(5) ?
    O5 S2 C19 C20 . . . . 10.3(4) ?
    O6 S2 C19 C20 . . . . 143.0(3) ?
    N6 S2 C19 C20 . . . . -105.0(4) ?
    O5 S2 C19 C24 . . . . -170.3(3) ?
    O6 S2 C19 C24 . . . . -37.6(4) ?
    N6 S2 C19 C24 . . . . 74.4(4) ?
    C24 C19 C20 C21 . . . . -0.7(7) ?
    S2 C19 C20 C21 . . . . 178.7(4) ?
    C19 C20 C21 C22 . . . . 0.0(7) ?
    C20 C21 C22 C23 . . . . 0.6(8) ?
    C20 C21 C22 Br2 . . . . -178.2(4) ?
    C21 C22 C23 C24 . . . . -0.5(8) ?
    Br2 C22 C23 C24 . . . . 178.3(4) ?
    C22 C23 C24 C19 . . . . -0.2(7) ?
    C20 C19 C24 C23 . . . . 0.8(6) ?
    S2 C19 C24 C23 . . . . -178.6(3) ?
loop_
    _geom_hbond_atom_site_label_D
    _geom_hbond_atom_site_label_H
    _geom_hbond_atom_site_label_A
    _geom_hbond_site_symmetry_A
    _geom_hbond_distance_DH
    _geom_hbond_distance_HA
    _geom_hbond_distance_DA
    _geom_hbond_angle_DHA
    _geom_hbond_publ_flag
    N2 H2 O4 4_565 0.76(4) 2.15(4) 2.882(4) 165.09 yes
    N3 H3 N4 3_666 0.78(4) 2.10(4) 2.868(5) 168.21 yes
    N6 H6 O6 3_656 0.83(4) 2.26(4) 2.998(4) 147.35 yes
    N5 H5 N1 4_666 0.83(4) 2.03(4) 2.847(4) 168.32 yes
    N3 H3 O1 . 0.78(4) 2.49(4) 2.732(4) 100(3) yes
data_global
_journal_date_recd_electronic     2009-07-03
_journal_date_accepted     2009-07-18
_journal_name_full     'Acta Crystallographica, Section E'
_journal_year     2009
_journal_volume     65
_journal_issue      8
_journal_page_first     o1991
_journal_page_last     o1991
_journal_paper_category     QO
_journal_coeditor_code     NC2151
_publ_contact_author_name     'Muhammad Nadeem Arshad'
_publ_contact_author_address
;
Materials Chemistry laboratory, Department of Chemistry,
GC University,
Lahore,
Pakistan.
;
_publ_contact_author_email     'mnachemist@hotmail.com'
_publ_contact_author_fax     ?
_publ_contact_author_phone     '+923334537630'
_publ_section_title
;
<i>N</i>'-(4-Bromophenylsulfonyl)isonicotinohydrazide
;
loop_
    _publ_author_name
    _publ_author_footnote
    _publ_author_address
    'Khan, Islam Ullah' .
;
Materials Chemistry Laboratory, Department of Chemistry,
GC University,
Lahore,
Pakistan
;
    'Ashfaq, Muhammad' .
;
Materials Chemistry Laboratory, Department of Chemistry,
GC University,
Lahore,
Pakistan
;
    'Arshad, Muhammad Nadeem' .
;
Materials Chemistry Laboratory, Department of Chemistry,
GC University,
Lahore,
Pakistan
;
    'Ahmad, Hamad' .
;
Materials Chemistry Laboratory, Department of Chemistry,
GC University,
Lahore,
Pakistan
;
    'Mustafa, Ghulam' .
;
Department of Chemistry,
University of Gujrat,
Gujrat,
Pakistan
;
