# Supplementary material for: N′-(4-Bromo­phenyl­sulfon­yl)isonicotino­hydrazide
Source: Acta Crystallogr Sect E Struct Rep Online. 2009 Jul 25;65(Pt 8):o1991. doi: 10.1107/S1600536809028475 (PMC2977211; doi:10.1107/S1600536809028475)
Supplement: Supplementary file 2 [file e-65-o1991-Isup2.hkl]

# 
# h,k,l, Fc-squared, Fo-squared, sigma(Fo-squared) and status flag 
# 
data_I
_shelx_title ' ASSUL4_0m in P2(1)/c' 
_shelx_refln_list_code          4 
_shelx_F_calc_maximum      466.92 
_exptl_crystal_F_000      1424.00 
_reflns_d_resolution_high  0.7701 
 
loop_ 
 _symmetry_equiv_pos_as_xyz 
 'x, y, z' 
 '-x, y+1/2, -z+1/2' 
 '-x, -y, -z' 
 'x, -y-1/2, z-1/2' 
 
_cell_length_a    10.1229 
_cell_length_b    19.0440 
_cell_length_c    15.0640 
_cell_angle_alpha  90.000 
_cell_angle_beta   96.862 
_cell_angle_gamma  90.000 
 
_shelx_F_squared_multiplier     1.000 
 
loop_ 
 _refln_index_h 
 _refln_index_k 
 _refln_index_l 
 _refln_F_squared_calc 
 _refln_F_squared_meas 
 _refln_F_squared_sigma 
 _refln_observed_status 
   2   0   0    88641.91    82708.55   1032.44 o 
   3   0   0      426.28      369.77     16.03 o 
   4   0   0     2077.76     2176.48     56.44 o 
   5   0   0       47.06       61.20     23.21 o 
   6   0   0      359.62      351.84     31.39 o 
   7   0   0       40.89       -8.34     45.63 o 
   8   0   0      215.25      237.30     44.53 o 
   9   0   0        0.06      -42.61     42.61 o 
  10   0   0       10.52      -49.47     64.29 o 
  11   0   0     1158.67     1215.81    130.38 o 
  12   0   0       15.95      -68.91    182.83 o 
  13   0   0      812.39      940.60    104.36 o 
   1   1   0    10241.08     9672.20    279.76 o 
   2   1   0      477.62      747.57     12.23 o 
   3   1   0    23570.88    23550.39    209.17 o 
   4   1   0     1814.62     1920.25     24.30 o 
   5   1   0    17905.55    18708.45    227.87 o 
   6   1   0     1224.64     1321.12     33.79 o 
   7   1   0     3520.55     3489.94     94.48 o 
   8   1   0        4.80      -29.41     29.41 o 
   9   1   0      597.02      628.62     41.06 o 
  10   1   0     1800.27     1797.74     59.49 o 
  11   1   0       11.54      -53.10     53.10 o 
  12   1   0      277.60      206.91     58.10 o 
  13   1   0      171.64      127.76     63.30 o 
   0   2   0     4427.91     3544.66    132.59 o 
   1   2   0      847.68      708.92     11.49 o 
   2   2   0       80.34       66.67      6.30 o 
   3   2   0       22.22       46.81      8.17 o 
   4   2   0       49.25       32.57      8.92 o 
   5   2   0     3367.39     3311.58     44.40 o 
   6   2   0      258.94      178.78     20.67 o 
   7   2   0     2233.22     2143.59     54.04 o 
   8   2   0       38.34       37.81     28.18 o 
   9   2   0      138.00      105.48     34.16 o 
  10   2   0      561.55      478.46     68.13 o 
  11   2   0       99.47       23.61     50.41 o 
  12   2   0        2.36       67.51     55.82 o 
  13   2   0        0.17      -20.24    110.88 o 
   1   3   0     4342.70     4297.48     50.26 o 
   2   3   0      338.40      363.52     12.05 o 
   3   3   0    10905.09    10653.54    110.57 o 
   4   3   0       30.79       35.89     11.28 o 
   5   3   0     6347.21     6033.00     78.07 o 
   6   3   0       33.62       31.84     13.61 o 
   7   3   0     4504.49     4118.65     77.49 o 
   8   3   0      387.40      354.61     33.60 o 
   9   3   0     2707.36     2602.41     71.92 o 
  10   3   0      416.93      401.70     46.72 o 
  11   3   0      146.08      166.19     52.43 o 
  12   3   0       46.64       93.18     56.92 o 
   0   4   0   218016.81   187563.59   3118.37 o 
   1   4   0     2388.49     2837.72     37.67 o 
   2   4   0    50587.40    50632.83    528.98 o 
   3   4   0      994.14     1319.16     21.31 o 
   4   4   0     3906.76     4005.12     50.62 o 
   5   4   0      285.81      223.68     17.57 o 
   6   4   0       35.94       60.84     17.34 o 
   7   4   0     2002.93     2016.64     46.55 o 
   8   4   0       89.88       74.75     29.86 o 
   9   4   0      310.20      275.39     36.38 o 
  10   4   0       50.58      104.03     43.26 o 
  11   4   0     1504.94     1580.93     73.85 o 
  12   4   0      155.83       97.60     73.14 o 
   1   5   0      178.03      143.93     12.68 o 
   2   5   0     6486.10     5932.98     70.67 o 
   3   5   0    13061.28    13093.49    142.32 o 
   4   5   0     4333.64     4231.23     56.77 o 
   5   5   0     5688.34     6045.51     88.48 o 
   6   5   0      190.90      235.13     25.22 o 
   7   5   0       13.57       28.04     18.36 o 
   8   5   0      405.05      477.78     28.38 o 
   9   5   0      174.93      223.41     36.28 o 
  10   5   0     1703.80     1913.95     67.09 o 
  11   5   0      155.49      156.82     52.85 o 
  12   5   0       40.34       31.94     81.86 o 
   0   6   0     2652.80     2189.49     46.07 o 
   1   6   0     2370.27     2495.97     37.63 o 
   2   6   0     4951.93     4817.15     59.87 o 
   3   6   0     1187.89     1153.85     25.63 o 
   4   6   0     6723.46     6272.35     89.88 o 
   5   6   0     2145.00     2083.23     43.20 o 
   6   6   0     1711.76     1682.23     42.00 o 
   7   6   0     5268.88     5170.51     91.30 o 
   8   6   0      244.67      248.22     27.05 o 
   9   6   0     1122.52     1135.95     48.75 o 
  10   6   0      368.06      278.49     45.47 o 
  11   6   0      240.11      199.83     54.05 o 
  12   6   0      314.14      461.06     64.79 o 
   1   7   0       44.90       67.41     10.09 o 
   2   7   0      139.87      134.35     12.76 o 
   3   7   0     1129.14     1125.45     28.82 o 
   4   7   0      266.33      266.43     20.38 o 
   5   7   0     4761.67     4759.65     74.24 o 
   6   7   0     3927.64     4069.40     89.64 o 
   7   7   0     4080.17     3812.90     75.16 o 
   8   7   0     1555.43     1650.67     58.60 o 
   9   7   0     1325.34     1226.15     51.24 o 
  10   7   0       48.57       42.78     45.40 o 
  11   7   0      682.72      695.01     65.98 o 
  12   7   0        2.21       62.89     61.01 o 
   0   8   0     1973.83     2366.95     60.85 o 
   1   8   0     2829.87     3259.38     53.87 o 
   2   8   0     3826.27     3864.23     63.82 o 
   3   8   0       64.91       37.72     16.99 o 
   4   8   0        5.35      -11.11     18.18 o 
   5   8   0      550.88      536.62     24.84 o 
   6   8   0      147.75      129.96     23.09 o 
   7   8   0      842.41      955.95     39.48 o 
   8   8   0        2.64       12.63     31.92 o 
   9   8   0      559.07      514.42     46.55 o 
  10   8   0      397.42      456.70     50.69 o 
  11   8   0     1010.86     1070.25     70.46 o 
  12   8   0      179.90       97.49     62.09 o 
   1   9   0     1426.61     1494.20     34.22 o 
   2   9   0     1215.48     1163.13     31.95 o 
   3   9   0     5106.76     5120.67     91.07 o 
   4   9   0       11.73       -8.08     19.65 o 
   5   9   0        7.59       46.33     24.22 o 
   6   9   0      119.30      106.95     26.00 o 
   7   9   0      788.46      835.26     40.08 o 
   8   9   0      199.34      212.81     35.64 o 
   9   9   0     1962.21     2040.23     68.58 o 
  10   9   0       24.24       19.08     47.21 o 
  11   9   0      605.95      681.01     64.39 o 
  12   9   0        2.58      -61.96     61.96 o 
   0  10   0     6172.04     7060.84    241.07 o 
   1  10   0     6819.19     6858.79    110.95 o 
   2  10   0     4427.63     4773.67     78.70 o 
   3  10   0      824.39      758.12     30.79 o 
   4  10   0     7704.02     7596.89    130.31 o 
   5  10   0       75.09       57.41     25.19 o 
   6  10   0     6451.80     6440.47    107.47 o 
   7  10   0     1608.46     1707.15     51.75 o 
   8  10   0      161.32      180.06     36.41 o 
   9  10   0      493.98      457.03     48.85 o 
  10  10   0      155.57      170.90     53.69 o 
  11  10   0      232.33      227.25     75.43 o 
   1  11   0      246.07      206.82     20.62 o 
   2  11   0     1248.99     1244.97     39.00 o 
   3  11   0      206.36      220.76     34.00 o 
   4  11   0     5377.88     5420.22    100.75 o 
   5  11   0     3521.46     3503.94     93.30 o 
   6  11   0     9777.78     9685.99    150.55 o 
   7  11   0     4018.74     3814.43     79.87 o 
   8  11   0     1247.51     1190.95     55.32 o 
   9  11   0      689.34      688.65     52.57 o 
  10  11   0        1.62      -41.42     53.94 o 
  11  11   0      231.18      198.43     61.80 o 
   0  12   0     1115.45     1073.27     47.90 o 
   1  12   0     1618.12     1641.55     78.90 o 
   2  12   0       35.13       38.41     23.15 o 
   3  12   0       13.14       -1.85     23.08 o 
   4  12   0      149.34      168.07     28.77 o 
   5  12   0     1619.37     1730.20    102.65 o 
   6  12   0        0.69       25.58     40.07 o 
   7  12   0      168.13      267.05     44.98 o 
   8  12   0       46.93       86.08     41.60 o 
   9  12   0      697.79      624.31     52.46 o 
  10  12   0       28.27       99.45     57.14 o 
  11  12   0      223.60      202.41     70.47 o 
   1  13   0       13.88       40.39     24.44 o 
   2  13   0      112.83      129.76     26.59 o 
   3  13   0      146.30      144.33     32.59 o 
   4  13   0      714.71      686.73     42.06 o 
   5  13   0      980.12      906.15     48.82 o 
   6  13   0      177.31      151.70     42.97 o 
   7  13   0      404.19      418.77     47.22 o 
   8  13   0      142.48      251.37     50.00 o 
   9  13   0     1319.92     1401.41     64.95 o 
  10  13   0       60.68       90.08     57.85 o 
  11  13   0       21.46      -29.96     68.56 o 
   0  14   0     2246.41     2426.24     96.47 o 
   1  14   0     6663.07     6123.46    123.43 o 
   2  14   0     2620.23     2719.48     73.32 o 
   3  14   0      677.81      579.76     39.96 o 
   4  14   0     2369.12     2583.39     74.32 o 
   5  14   0       20.44       44.14     39.73 o 
   6  14   0     1814.12     1914.96     72.05 o 
   7  14   0       35.42       52.71     45.43 o 
   8  14   0      283.17      322.06     54.89 o 
   9  14   0      194.24      206.29     58.77 o 
  10  14   0      195.89      247.66     86.24 o 
   1  15   0      299.33      366.10     37.05 o 
   2  15   0      394.02      419.45     37.67 o 
   3  15   0       79.65      108.72     35.66 o 
   4  15   0     2699.20     2716.94     81.98 o 
   5  15   0      182.72      165.85     42.31 o 
   6  15   0     1151.11     1120.90     72.07 o 
   7  15   0      679.54      741.89     57.96 o 
   8  15   0      789.68      696.65     60.99 o 
   9  15   0      530.06      507.38    114.24 o 
  10  15   0       14.54      120.61     85.26 o 
   0  16   0      190.00      243.71     54.57 o 
   1  16   0      234.56      258.33     39.24 o 
   2  16   0      466.37      480.12     51.28 o 
   3  16   0      331.81      319.79     41.56 o 
   4  16   0      814.27      800.41     50.75 o 
   5  16   0      181.50      157.16     51.80 o 
   6  16   0      178.73      199.12     56.85 o 
   7  16   0       70.23        3.01     48.83 o 
   8  16   0       70.45      104.94     52.23 o 
   9  16   0        2.55      188.46    101.55 o 
   1  17   0     1422.91     1334.13     64.87 o 
   2  17   0     1098.95     1149.56     96.38 o 
   3  17   0     1675.05     1615.05     71.67 o 
   4  17   0      633.07      674.26     59.42 o 
   5  17   0     1153.31     1120.15     70.50 o 
   6  17   0      433.04      465.71     65.62 o 
   7  17   0      368.35      316.15     84.64 o 
   8  17   0        2.20      -11.54     60.78 o 
   9  17   0      198.84      206.89     86.10 o 
   0  18   0     3569.65     3137.80    316.00 o 
   1  18   0     2437.80     2451.56     80.03 o 
   2  18   0      220.20      239.98     53.86 o 
   3  18   0      260.21      191.36     51.25 o 
   4  18   0       69.79       68.09     54.54 o 
   5  18   0        1.31       24.25     57.13 o 
   6  18   0      516.96      621.18     87.03 o 
   7  18   0       11.59       87.25     84.07 o 
   8  18   0       72.22      -68.48     77.41 o 
   1  19   0        1.99      -34.08     63.04 o 
   2  19   0       41.78      109.09     49.45 o 
   3  19   0       10.11       67.24     54.42 o 
   4  19   0      777.51      805.26     84.24 o 
   5  19   0       70.88      144.55     75.65 o 
   6  19   0        4.18       49.50     74.70 o 
   7  19   0        9.81        9.08     85.73 o 
   8  19   0        0.68      -62.32     79.87 o 
   0  20   0       83.70       25.94     95.50 o 
   1  20   0      233.03      241.73    102.61 o 
   2  20   0       22.60       82.75    204.93 o 
   3  20   0        7.50       79.75     66.86 o 
   4  20   0      299.62      385.98    127.69 o 
   5  20   0       45.40      119.73     79.95 o 
   6  20   0       51.05       45.17     83.85 o 
   7  20   0       33.18      -12.49    126.82 o 
   1  21   0      268.30      201.19    109.34 o 
   2  21   0       87.56       12.52     72.53 o 
   3  21   0      737.92      799.78     90.88 o 
   4  21   0      272.22      370.40     81.47 o 
   5  21   0       28.47      -15.53     81.74 o 
   6  21   0      243.05      253.49     99.82 o 
   0  22   0      595.84      686.95    126.05 o 
   1  22   0      578.73      510.17    123.55 o 
   2  22   0      114.17       27.10     77.71 o 
   3  22   0       24.35       -0.60    106.65 o 
   4  22   0        3.35        8.47     82.54 o 
   5  22   0        0.06      -45.70     87.37 o 
   1  23   0        0.04      -25.70     90.50 o 
   2  23   0       51.32      -44.25     82.03 o 
   3  23   0       19.28       56.77     84.92 o 
   4  23   0        3.51      -86.73     86.73 o 
   1  24   0       54.40       50.05     84.85 o 
   2  24   0      262.53      330.73     95.72 o 
   3  24   0      188.50      202.28     93.89 o 
 -13   1   1      113.66      201.00     60.24 o 
 -12   1   1        3.14      -30.46     52.49 o 
 -11   1   1      171.90      140.93     49.73 o 
 -10   1   1        0.15      -21.06     39.76 o 
  -9   1   1      653.52      704.03     40.36 o 
  -8   1   1       14.19       -8.74     29.19 o 
  -7   1   1      552.16      603.44     27.31 o 
  -6   1   1    11039.54    10973.18    131.47 o 
  -5   1   1    24749.36    25469.49    245.36 o 
  -4   1   1     7786.47     7422.33     73.14 o 
  -3   1   1    21811.40    21646.18    192.20 o 
  -2   1   1     3671.60     3801.09     36.18 o 
  -1   1   1      403.60      404.23      8.90 o 
   1   1   1    11220.08    11626.08    138.65 o 
   2   1   1     4718.15     4748.00     51.36 o 
   3   1   1      844.15      788.77     15.92 o 
   4   1   1      174.61      206.70     12.26 o 
   5   1   1      945.96      939.32     26.45 o 
   6   1   1      223.32      204.36     31.08 o 
   7   1   1     3834.66     3534.22     71.29 o 
   8   1   1     2035.22     1965.94     58.15 o 
   9   1   1     2749.86     2751.87     69.91 o 
  10   1   1      293.08      299.15     42.20 o 
  11   1   1       11.57      -23.76     49.33 o 
  12   1   1       89.53       -2.00     54.52 o 
 -13   2   1      107.73       91.87     61.38 o 
 -12   2   1        0.51       -4.37     81.71 o 
 -11   2   1        3.44       30.75     48.41 o 
 -10   2   1      687.22      778.50     53.48 o 
  -9   2   1     2156.73     2075.45     58.56 o 
  -8   2   1     1120.80     1052.14     41.53 o 
  -7   2   1     1792.70     1601.49     37.38 o 
  -6   2   1     2439.11     2158.62     35.33 o 
  -5   2   1     6196.32     7664.80     79.86 o 
  -4   2   1     3470.17     3502.05     38.64 o 
  -3   2   1    42116.22    43695.84    415.81 o 
  -2   2   1     1963.67     1966.13     23.30 o 
  -1   2   1      173.40      205.63     10.52 o 
   0   2   1     2294.33     2026.20     29.92 o 
   1   2   1    31241.60    30633.52    320.63 o 
   2   2   1    20175.02    21797.07    218.70 o 
   3   2   1      166.69      157.89      9.64 o 
   4   2   1     5417.31     5762.85     62.66 o 
   5   2   1     3145.59     3307.95     53.31 o 
   6   2   1      179.06      208.87     25.35 o 
   7   2   1       10.40        4.15     26.43 o 
   8   2   1       20.01      -13.14     30.60 o 
   9   2   1      878.76      923.02     45.86 o 
  10   2   1      785.70      851.29     68.22 o 
  11   2   1      156.77      204.19     59.38 o 
  12   2   1      398.09      425.33     63.67 o 
 -13   3   1      108.27      187.19     61.91 o 
 -12   3   1      469.84      461.35     59.04 o 
 -11   3   1      218.40      295.19     53.56 o 
 -10   3   1     1355.42     1323.67     72.84 o 
  -9   3   1      514.95      593.35     39.27 o 
  -8   3   1      416.59      446.03     33.68 o 
  -7   3   1     1872.08     1849.67     35.71 o 
  -6   3   1     6026.50     5827.66     73.37 o 
  -5   3   1     3888.01     3884.08     51.80 o 
  -4   3   1     2290.49     1971.39     29.63 o 
  -3   3   1     4322.39     4140.36     46.66 o 
  -2   3   1     6861.64     7439.56     81.05 o 
  -1   3   1      223.01      172.02      8.16 o 
   0   3   1    16546.60    15331.30    182.22 o 
   1   3   1     4719.83     4779.74     52.88 o 
   2   3   1    15740.13    15489.85    164.97 o 
   3   3   1     3036.23     3215.02     38.97 o 
   4   3   1       10.37        1.90     11.89 o 
   5   3   1     2470.19     2391.96     46.07 o 
   6   3   1       16.83       36.41     22.97 o 
   7   3   1     6135.47     5575.17    107.52 o 
   8   3   1      443.78      350.35     34.84 o 
   9   3   1      515.46      423.71     40.38 o 
  10   3   1        8.17      -25.62     40.08 o 
  11   3   1      122.11       -4.51     50.34 o 
  12   3   1      136.03       95.01     58.31 o 
 -12   4   1       31.12      -61.99     61.99 o 
 -11   4   1       88.64       78.61     50.93 o 
 -10   4   1       26.89       29.98     41.33 o 
  -9   4   1     1592.13     1547.99     55.77 o 
  -8   4   1       31.24       20.25     22.97 o 
  -7   4   1     1754.41     1585.69     34.24 o 
  -6   4   1        3.60        4.42     14.63 o 
  -5   4   1       13.82       29.94     13.55 o 
  -4   4   1      126.72      127.88     13.46 o 
  -3   4   1      532.74      594.15     14.17 o 
  -2   4   1      136.48       99.47      7.45 o 
  -1   4   1     2208.09     2410.44     32.96 o 
   0   4   1     3271.10     3506.40     45.09 o 
   1   4   1      589.65      505.51     11.33 o 
   2   4   1     3836.82     3090.73     37.84 o 
   3   4   1       99.74      212.93     10.88 o 
   4   4   1    31983.21    31950.30    357.37 o 
   5   4   1      408.96      536.26     23.72 o 
   6   4   1     6892.11     6450.79    104.19 o 
   7   4   1      517.83      508.33     33.68 o 
   8   4   1     1901.63     1908.30     55.48 o 
   9   4   1      363.92      416.94     39.37 o 
  10   4   1        2.08        2.22     38.52 o 
  11   4   1       35.92       73.14     59.02 o 
  12   4   1       87.50      143.42     61.56 o 
 -12   5   1       61.38       52.26     56.97 o 
 -11   5   1      286.96      356.52     62.68 o 
 -10   5   1      726.95      742.03     49.36 o 
  -9   5   1      197.76      222.39     36.15 o 
  -8   5   1      151.82      148.15     26.08 o 
  -7   5   1     2365.49     2291.90     46.59 o 
  -6   5   1     2308.33     2307.87     47.27 o 
  -5   5   1     3202.07     2977.32     48.78 o 
  -4   5   1      179.98      133.39     13.73 o 
  -3   5   1     9784.94     9892.50    114.63 o 
  -2   5   1     8250.41     8755.68    101.62 o 
  -1   5   1     8197.44     8524.47    104.78 o 
   0   5   1     5904.75     6847.37     84.86 o 
   1   5   1     2689.36     2557.62     33.79 o 
   2   5   1       92.15      132.60      9.73 o 
   3   5   1    13028.93    13795.54    162.29 o 
   4   5   1      344.24      363.21     22.72 o 
   5   5   1     3809.63     3969.39     68.24 o 
   6   5   1      188.71      150.73     25.11 o 
   7   5   1      403.10      460.76     26.66 o 
   8   5   1      284.64      269.84     35.37 o 
   9   5   1     1560.43     1660.23     54.66 o 
  10   5   1       13.27      -10.33     42.74 o 
  11   5   1       49.65       34.62     53.01 o 
  12   5   1       81.56      110.10     59.91 o 
 -12   6   1       89.12      232.71     80.07 o 
 -11   6   1       16.39      -23.52     50.55 o 
 -10   6   1      204.32      262.43     50.64 o 
  -9   6   1      135.58      141.60     39.86 o 
  -8   6   1     1674.99     1679.51     49.94 o 
  -7   6   1      148.81      191.47     22.86 o 
  -6   6   1     1302.68     1253.43     51.65 o 
  -5   6   1       43.24       74.71     16.53 o 
  -4   6   1      782.73      804.69     23.95 o 
  -3   6   1     1901.39     1831.51     29.94 o 
  -2   6   1     8813.84     9099.46    106.02 o 
  -1   6   1    10593.40    10265.25    125.83 o 
   0   6   1     7613.78     7233.62     90.36 o 
   1   6   1     2792.29     2906.87     40.87 o 
   2   6   1      289.00      404.75     13.73 o 
   3   6   1      810.52      860.03     21.82 o 
   4   6   1     7045.64     7731.38    100.34 o 
   5   6   1     2280.87     2598.14     49.03 o 
   6   6   1      114.90      176.44     33.50 o 
   7   6   1      136.86      191.42     30.25 o 
   8   6   1     1660.19     1452.62     49.33 o 
   9   6   1      420.18      373.97     41.49 o 
  10   6   1     1847.34     1772.74     73.68 o 
  11   6   1        7.55        7.84     64.58 o 
  12   6   1      512.70      536.45     85.49 o 
 -12   7   1      513.15      638.57     66.75 o 
 -11   7   1      234.31      276.12     55.96 o 
 -10   7   1      400.74      443.72     59.99 o 
  -9   7   1     1469.06     1535.27     58.34 o 
  -8   7   1      158.45      125.01     27.51 o 
  -7   7   1      234.20      243.22     26.89 o 
  -6   7   1     2230.25     2098.86     46.04 o 
  -5   7   1      549.61      554.54     28.14 o 
  -4   7   1     1403.51     1258.25     48.53 o 
  -3   7   1        3.94       11.02     14.59 o 
  -2   7   1     8974.63     9507.72    118.63 o 
  -1   7   1       34.10      112.19     12.12 o 
   0   7   1     5797.08     5430.08     70.68 o 
   1   7   1    12207.17    11337.05    130.70 o 
   2   7   1     7808.77     7573.91     96.34 o 
   3   7   1     2597.59     2645.53     49.56 o 
   4   7   1      790.45      814.50     38.23 o 
   5   7   1      711.81      715.57     26.55 o 
   6   7   1      361.11      328.73     34.99 o 
   7   7   1     3553.13     3518.70     73.09 o 
   8   7   1       13.49       33.30     33.69 o 
   9   7   1      246.84      240.30     40.24 o 
  10   7   1       27.11       45.66     44.50 o 
  11   7   1        7.50      -37.03     78.24 o 
  12   7   1        3.11       47.31     83.01 o 
 -12   8   1       35.62       86.88     59.93 o 
 -11   8   1      127.77      116.51     55.05 o 
 -10   8   1       17.39        2.95     47.72 o 
  -9   8   1      846.44      815.14     49.10 o 
  -8   8   1      433.02      488.08     38.70 o 
  -7   8   1      621.14      649.40     32.73 o 
  -6   8   1      221.53      297.42     25.57 o 
  -5   8   1      490.06      529.55     28.00 o 
  -4   8   1       13.93      -17.69     17.69 o 
  -3   8   1     8554.95     8869.85    131.22 o 
  -2   8   1     1226.63     1148.01     27.54 o 
  -1   8   1      772.34      904.87     24.12 o 
   0   8   1     1570.45     1595.22     41.22 o 
   1   8   1       62.95       78.44     13.51 o 
   2   8   1     4291.86     3857.06     64.12 o 
   3   8   1     1873.37     1783.86     37.93 o 
   4   8   1     7012.06     6673.60     96.81 o 
   5   8   1     1288.76     1172.99     37.91 o 
   6   8   1    10931.55    10441.04    157.87 o 
   7   8   1      201.29      108.94     32.01 o 
   8   8   1     1260.94     1156.62     53.05 o 
   9   8   1      109.40       66.38     38.80 o 
  10   8   1       25.64       45.51     44.79 o 
  11   8   1      107.76      146.36     56.08 o 
  12   8   1        1.75      -52.26     94.57 o 
 -12   9   1       88.90       35.25     84.92 o 
 -11   9   1        3.60       -8.33     54.69 o 
 -10   9   1      286.62      247.23     66.92 o 
  -9   9   1        1.18       39.80     40.59 o 
  -8   9   1      366.19      412.97     36.95 o 
  -7   9   1        0.01       11.38     27.37 o 
  -6   9   1       64.22       62.78     23.72 o 
  -5   9   1       28.40      -16.16     21.54 o 
  -4   9   1      190.20      193.56     23.68 o 
  -3   9   1       23.74       70.43     19.53 o 
  -2   9   1     2513.26     2766.69     55.49 o 
  -1   9   1     1587.65     1536.41     35.99 o 
   0   9   1     1126.00     1241.66     31.77 o 
   1   9   1    12420.94    13305.21    261.55 o 
   2   9   1      503.54      501.12     22.16 o 
   3   9   1     4497.57     4832.49     92.95 o 
   4   9   1      214.88      183.19     26.67 o 
   5   9   1      674.81      705.21     31.31 o 
   6   9   1      499.77      450.72     31.66 o 
   7   9   1      119.50       79.19     31.37 o 
   8   9   1       38.72       65.33     35.99 o 
   9   9   1      106.31       77.44     44.39 o 
  10   9   1      138.70      165.50     50.72 o 
  11   9   1       20.63      -49.21     58.19 o 
  12   9   1        0.47       57.49     71.51 o 
 -11  10   1       42.22       -4.33     57.25 o 
 -10  10   1       85.91      -47.55     50.74 o 
  -9  10   1       86.75      141.03     44.18 o 
  -8  10   1      156.20      173.73     50.27 o 
  -7  10   1      104.54      132.27     34.69 o 
  -6  10   1     1155.98     1103.11     36.46 o 
  -5  10   1       36.90       15.29     26.50 o 
  -4  10   1       14.00       -8.81     23.42 o 
  -3  10   1      190.06      223.51     23.29 o 
  -2  10   1      741.01      803.88     33.95 o 
  -1  10   1     2870.77     3088.78     68.56 o 
   0  10   1      382.31      474.00     23.56 o 
   1  10   1      246.60      267.93     20.25 o 
   2  10   1      121.69       84.67     18.44 o 
   3  10   1       14.79       19.47     19.33 o 
   4  10   1       53.12       62.85     31.92 o 
   5  10   1      677.97      699.94     36.51 o 
   6  10   1       44.09       66.90     33.70 o 
   7  10   1      458.80      604.36     39.01 o 
   8  10   1      488.72      414.38     39.72 o 
   9  10   1       13.14      -40.85     40.85 o 
  10  10   1      259.36      264.85     62.48 o 
  11  10   1        7.77      -19.92     63.61 o 
 -11  11   1      198.57      178.53     61.41 o 
 -10  11   1      537.33      731.68     61.43 o 
  -9  11   1       12.05      118.14     52.13 o 
  -8  11   1        5.41      -15.84     37.52 o 
  -7  11   1      424.94      484.61     35.92 o 
  -6  11   1      778.17      750.75     59.49 o 
  -5  11   1       40.22       25.53     27.67 o 
  -4  11   1     1062.85     1128.04     39.33 o 
  -3  11   1      768.95      678.04     30.17 o 
  -2  11   1       65.04       73.60     24.51 o 
  -1  11   1     1213.76     1042.92     48.26 o 
   0  11   1     2545.79     2227.87     62.24 o 
   1  11   1     5627.01     5228.37    119.85 o 
   2  11   1     2966.25     2958.06     57.56 o 
   3  11   1      959.86      963.81     51.78 o 
   4  11   1       19.63       20.63     37.66 o 
   5  11   1     1037.39     1036.06     42.46 o 
   6  11   1     1370.34     1311.89     44.46 o 
   7  11   1      291.50      258.68     35.92 o 
   8  11   1      159.75      156.17     38.35 o 
   9  11   1       92.74      182.76     46.96 o 
  10  11   1        5.39      -11.10     49.88 o 
  11  11   1       20.31      -66.02     73.98 o 
 -11  12   1        0.07      -57.32     57.32 o 
 -10  12   1       53.20        6.20     53.51 o 
  -9  12   1      503.86      666.91     53.34 o 
  -8  12   1       13.87       22.80     38.16 o 
  -7  12   1      779.44      959.33     61.24 o 
  -6  12   1      267.14      183.75     42.95 o 
  -5  12   1     2959.67     3088.50     72.77 o 
  -4  12   1     1797.99     1586.45     66.71 o 
  -3  12   1       22.54       -8.20     22.80 o 
  -2  12   1     1630.71     1588.48     51.58 o 
  -1  12   1      622.46      550.71     30.48 o 
   0  12   1      192.53      122.51     23.61 o 
   1  12   1        0.65      -29.52     29.52 o 
   2  12   1      220.41      189.19     25.75 o 
   3  12   1     3089.40     3222.16     77.39 o 
   4  12   1      464.72      456.68     37.66 o 
   5  12   1     2155.57     2037.17     68.46 o 
   6  12   1     1117.03     1184.99     44.22 o 
   7  12   1      308.25      218.27     36.70 o 
   8  12   1       80.63      104.74     44.91 o 
   9  12   1      144.06      268.47     48.29 o 
  10  12   1       76.49       72.43     66.39 o 
  11  12   1      397.64      416.59     79.43 o 
 -11  13   1       24.77      138.16     84.35 o 
 -10  13   1      200.96      281.74     68.67 o 
  -9  13   1       25.82        0.55     59.42 o 
  -8  13   1      861.64      969.49     60.73 o 
  -7  13   1      313.92      291.88     45.63 o 
  -6  13   1      534.17      518.82     44.22 o 
  -5  13   1      187.13      221.63     47.39 o 
  -4  13   1      497.44      527.87     34.69 o 
  -3  13   1       19.06        8.81     25.78 o 
  -2  13   1       74.59       34.29     29.11 o 
  -1  13   1      286.18      374.60     29.40 o 
   0  13   1      279.88      314.06     27.09 o 
   1  13   1     2586.74     2836.17     64.27 o 
   2  13   1      344.54      288.07     45.37 o 
   3  13   1     2301.90     2183.49     65.74 o 
   4  13   1       44.28       -3.46     33.61 o 
   5  13   1      213.40      216.28     38.44 o 
   6  13   1       45.02       73.36     40.33 o 
   7  13   1       26.25       21.13     35.94 o 
   8  13   1      621.72      609.64     51.95 o 
   9  13   1       44.15      105.51     49.73 o 
  10  13   1      269.10      383.33     71.90 o 
 -10  14   1       99.04      198.66     69.91 o 
  -9  14   1        6.53       64.54     62.42 o 
  -8  14   1      417.11      414.78     53.28 o 
  -7  14   1        3.56        4.69     44.64 o 
  -6  14   1        8.17       32.44     54.81 o 
  -5  14   1       86.84       63.50     38.87 o 
  -4  14   1       37.59       47.20     41.52 o 
  -3  14   1      268.89      294.55     32.86 o 
  -2  14   1      298.75      293.74     34.56 o 
  -1  14   1       36.33       50.64     28.09 o 
   0  14   1      179.01      131.20     28.13 o 
   1  14   1      668.79      673.34     41.13 o 
   2  14   1     2927.58     2575.74     71.76 o 
   3  14   1      241.75      272.15     36.17 o 
   4  14   1      119.14      126.65     37.02 o 
   5  14   1      297.07      308.34     42.64 o 
   6  14   1        4.23       19.51     42.91 o 
   7  14   1       14.50        1.11     44.96 o 
   8  14   1        3.82      -30.15     49.63 o 
   9  14   1       29.91       40.84     55.61 o 
  10  14   1        3.37      -65.73     65.73 o 
 -10  15   1       49.03       40.20     81.52 o 
  -9  15   1       35.51       65.06     66.03 o 
  -8  15   1      302.54      288.76     57.47 o 
  -7  15   1      163.29      244.84     48.35 o 
  -6  15   1        7.80       46.70     52.62 o 
  -5  15   1      106.22       99.38     41.90 o 
  -4  15   1     1538.48     1613.15     60.35 o 
  -3  15   1     1284.24     1215.37     51.57 o 
  -2  15   1     2140.60     2147.12     67.98 o 
  -1  15   1     5983.84     5867.51    122.30 o 
   0  15   1       29.31       20.71     32.38 o 
   1  15   1     1416.65     1308.05     51.08 o 
   2  15   1      324.66      241.13     37.96 o 
   3  15   1       75.01       97.22     34.91 o 
   4  15   1      252.45      250.88     40.75 o 
   5  15   1        4.00       40.71     42.14 o 
   6  15   1       39.40       44.76     46.53 o 
   7  15   1       10.72        0.96     48.81 o 
   8  15   1       14.22       44.44     57.61 o 
   9  15   1       11.66       16.37     77.26 o 
  10  15   1       11.18      -11.06    144.21 o 
 -10  16   1       10.28      -54.07     81.80 o 
  -9  16   1        4.46       38.40     67.20 o 
  -8  16   1        7.16       10.98     58.64 o 
  -7  16   1      383.14      630.26     68.46 o 
  -6  16   1       54.37       -6.00     54.40 o 
  -5  16   1     1019.81     1042.42     67.68 o 
  -4  16   1     1640.65     1479.71     69.78 o 
  -3  16   1      883.64      864.00     48.87 o 
  -2  16   1      718.22      777.94     97.26 o 
  -1  16   1      489.45      538.79     43.41 o 
   0  16   1      121.92      111.77     36.08 o 
   1  16   1      539.33      551.20     59.33 o 
   2  16   1      248.46      267.58     39.33 o 
   3  16   1      325.01      339.29     49.85 o 
   4  16   1      179.81      190.71     41.35 o 
   5  16   1      293.61      306.55     47.21 o 
   6  16   1       58.34       12.26     52.84 o 
   7  16   1       46.73       -8.41     56.65 o 
   8  16   1       16.43        3.33     58.88 o 
   9  16   1      306.85      269.49     76.52 o 
  -9  17   1        3.90      -78.07     78.07 o 
  -8  17   1        8.89      -62.46     62.46 o 
  -7  17   1      204.46      255.86     65.76 o 
  -6  17   1      125.27       98.68     58.56 o 
  -5  17   1       10.38       57.82     53.98 o 
  -4  17   1      138.28       78.34     50.23 o 
  -3  17   1      295.81      266.60     43.83 o 
  -2  17   1        0.44        0.23     44.87 o 
  -1  17   1      287.18      302.04     42.13 o 
   0  17   1      262.20      299.86     44.41 o 
   1  17   1      864.16     1001.82     59.49 o 
   2  17   1      282.26      234.97     81.45 o 
   3  17   1     1542.93     1413.93     61.17 o 
   4  17   1      695.01      777.62     65.04 o 
   5  17   1       35.72       15.08     52.97 o 
   6  17   1      176.79      324.15     79.24 o 
   7  17   1      119.22       47.05     58.67 o 
   8  17   1      485.62      578.86     71.78 o 
   9  17   1       70.12     -137.30    186.20 o 
  -8  18   1       48.03       -3.36     77.21 o 
  -7  18   1       42.89      -59.40     65.16 o 
  -6  18   1      262.66      326.84     62.96 o 
  -5  18   1       14.08        0.71     55.81 o 
  -4  18   1       33.11      -25.64     52.65 o 
  -3  18   1      145.20      159.90     53.39 o 
  -2  18   1      785.05      905.72     63.88 o 
  -1  18   1        4.31       11.73     40.23 o 
   0  18   1      471.95      408.98     44.99 o 
   1  18   1      734.95      809.08     60.07 o 
   2  18   1     1213.05     1090.62     58.76 o 
   3  18   1      899.32      964.67     57.59 o 
   4  18   1       61.29      187.77    106.17 o 
   5  18   1      197.97      277.07     75.19 o 
   6  18   1       85.73       -5.99     77.61 o 
   7  18   1      234.01      199.78     67.52 o 
   8  18   1        6.27      138.54     71.09 o 
  -8  19   1        0.78      -76.77     76.77 o 
  -7  19   1        6.04       -8.84    111.64 o 
  -6  19   1       69.74      100.21    128.74 o 
  -5  19   1      109.53       86.09     58.31 o 
  -4  19   1      424.63      385.99     62.39 o 
  -3  19   1      115.97      105.15     53.05 o 
  -2  19   1      429.52      493.74     78.20 o 
  -1  19   1      474.02      446.33     58.45 o 
   0  19   1       37.43       65.84     56.45 o 
   1  19   1      286.14      295.98     69.36 o 
   2  19   1       44.82       82.48     51.10 o 
   3  19   1       35.97       -4.26     64.88 o 
   4  19   1        9.97       30.17     70.92 o 
   5  19   1      102.55       58.43     75.41 o 
   6  19   1        2.65      115.80     80.77 o 
   7  19   1        2.33      -52.13    170.82 o 
   8  19   1      109.68       35.46     71.12 o 
  -7  20   1        2.02      182.93    124.52 o 
  -6  20   1       10.82       42.41     92.43 o 
  -5  20   1       10.79       14.61     92.23 o 
  -4  20   1       24.06       -4.03     67.84 o 
  -3  20   1      109.46       69.96     56.25 o 
  -2  20   1        6.99      -13.88     51.13 o 
  -1  20   1       80.88       46.73     56.00 o 
   0  20   1      245.63      242.34     67.43 o 
   1  20   1       67.38       37.09     99.73 o 
   2  20   1        0.24      -38.12     94.35 o 
   3  20   1      120.30      113.11     72.88 o 
   4  20   1       71.52       88.56     75.68 o 
   5  20   1       15.91      -12.69     75.07 o 
   6  20   1        6.29       17.84     85.40 o 
   7  20   1      116.69      211.92    122.79 o 
  -6  21   1       41.18      127.40    125.86 o 
  -5  21   1       84.11      145.96     78.65 o 
  -4  21   1       41.67       46.37     89.54 o 
  -3  21   1      240.25      393.52    118.27 o 
  -2  21   1      140.19      217.32     76.19 o 
  -1  21   1       20.77       61.68     89.54 o 
   0  21   1       11.34       30.57     85.60 o 
   1  21   1       54.18       38.05    104.34 o 
   2  21   1        0.44       72.42     75.05 o 
   3  21   1        0.93      -10.06     69.95 o 
   4  21   1        0.01      -60.97     77.16 o 
   5  21   1        0.10       75.26     80.18 o 
   6  21   1       74.05       89.40    120.86 o 
  -5  22   1        0.14       -0.33     86.55 o 
  -4  22   1       60.51      -15.90     81.04 o 
  -3  22   1       38.04      -53.61     78.33 o 
  -2  22   1       37.97      -62.98     76.92 o 
  -1  22   1       26.78       90.89    108.95 o 
   0  22   1        7.31       -2.40     76.90 o 
   1  22   1        2.05      -67.15     75.27 o 
   2  22   1        2.53      -18.45    114.14 o 
   3  22   1       33.68       17.39     80.92 o 
   4  22   1      164.98       83.00    146.23 o 
   5  22   1      239.81      353.80    138.93 o 
  -4  23   1        0.79      -55.05     86.01 o 
  -3  23   1        0.05      -82.30     82.30 o 
  -2  23   1        6.78      114.32     86.07 o 
  -1  23   1       17.12      -10.95    115.10 o 
   0  23   1       63.28      -74.56    115.10 o 
   1  23   1        5.90       59.24    103.47 o 
   2  23   1       54.33      -46.45     83.50 o 
   3  23   1      114.38      -54.66     83.81 o 
   4  23   1      257.97      248.12     92.49 o 
  -3  24   1        5.63      -12.06     87.57 o 
  -2  24   1       23.15       37.89     87.77 o 
  -1  24   1       14.32     -111.45    121.25 o 
   0  24   1       31.67      262.48    132.01 o 
   1  24   1        4.06       34.86    122.11 o 
   2  24   1        2.50      -77.19     87.17 o 
 -13   0   2        7.03       20.90     80.92 o 
 -12   0   2      978.70     1110.25     94.61 o 
 -11   0   2      415.99      513.48     75.82 o 
 -10   0   2     4885.19     4630.74    355.58 o 
  -9   0   2     1683.84     1757.49    105.74 o 
  -8   0   2    18563.96    17880.64    333.54 o 
  -7   0   2      833.25      732.14     46.33 o 
  -6   0   2     3654.46     3288.55     66.01 o 
  -5   0   2     6337.18     7014.62     95.84 o 
  -4   0   2     3682.29     3575.18     52.50 o 
  -3   0   2     7370.70     7140.97     87.69 o 
  -2   0   2     1274.01     1187.34     21.85 o 
  -1   0   2     1467.99     1214.48     19.90 o 
   0   0   2      772.11      807.96     16.81 o 
   1   0   2     3847.98     3744.19     50.53 o 
   2   0   2      697.00      552.72     13.64 o 
   3   0   2    24950.92    25048.58    415.92 o 
   4   0   2       41.81       31.83     17.87 o 
   5   0   2     1053.32      823.56     36.81 o 
   6   0   2      165.49      194.09     36.76 o 
   7   0   2       37.38       54.58     39.63 o 
   8   0   2     6684.54     6653.21    164.09 o 
   9   0   2       31.67       -2.86     73.91 o 
  10   0   2     3442.71     3368.20    115.51 o 
  11   0   2      200.25      167.29     74.20 o 
  12   0   2      379.99      270.34     88.85 o 
 -13   1   2      184.05      283.53     68.09 o 
 -12   1   2       58.72       95.94     64.03 o 
 -11   1   2      413.65      374.45     51.40 o 
 -10   1   2      502.71      537.25     54.16 o 
  -9   1   2      438.59      461.90     40.20 o 
  -8   1   2     2685.41     2766.37     85.29 o 
  -7   1   2     3987.58     3898.72     58.61 o 
  -6   1   2     3785.20     3597.98     53.54 o 
  -5   1   2     9559.72     9079.73     92.66 o 
  -4   1   2     8699.29     9179.85     88.11 o 
  -3   1   2     6367.67     6635.77     59.81 o 
  -2   1   2       37.96       47.18      4.09 o 
  -1   1   2      497.92      585.94      8.76 o 
   0   1   2      270.79      267.54     18.16 o 
   1   1   2     1867.43     1984.16     20.40 o 
   2   1   2     2130.90     2146.34     23.53 o 
   3   1   2     2060.81     1861.99     23.02 o 
   4   1   2     4653.74     4675.05     59.38 o 
   5   1   2     4827.57     4019.00     65.64 o 
   6   1   2     2432.18     2067.32     51.82 o 
   7   1   2     3895.93     3759.58     75.11 o 
   8   1   2      689.52      618.40     39.31 o 
   9   1   2       24.55      -23.48     34.69 o 
  10   1   2      941.93      783.61     50.45 o 
  11   1   2      521.38      662.05    101.29 o 
  12   1   2        8.89        5.25     56.15 o 
 -13   2   2        3.33       50.58     59.59 o 
 -12   2   2       41.06       59.09     53.47 o 
 -11   2   2       37.57       57.83     48.63 o 
 -10   2   2       82.91       72.56     43.17 o 
  -9   2   2      526.61      610.13     57.21 o 
  -8   2   2      440.37      442.35     31.78 o 
  -7   2   2     1492.16     1504.09     34.46 o 
  -6   2   2     1457.78     1588.28     37.11 o 
  -5   2   2      379.25      396.79     14.09 o 
  -4   2   2     7738.33     8347.92     88.16 o 
  -3   2   2     2583.51     2796.47     30.46 o 
  -2   2   2     8010.31     8283.86     84.83 o 
  -1   2   2      250.28      295.29      9.11 o 
   0   2   2      734.38      634.21     13.12 o 
   1   2   2      261.09      155.80      6.50 o 
   2   2   2     2711.69     2555.64     29.55 o 
   3   2   2      172.84      219.16     10.78 o 
   4   2   2       19.80       36.45     11.54 o 
   5   2   2      733.76      752.47     36.52 o 
   6   2   2      583.50      516.10     30.15 o 
   7   2   2      230.83      244.66     30.42 o 
   8   2   2       19.09      -30.79     30.79 o 
   9   2   2      156.25      137.53     37.69 o 
  10   2   2        0.78      -40.03     40.03 o 
  11   2   2       15.22      -46.49     46.49 o 
  12   2   2       17.33      -77.18     91.90 o 
 -13   3   2      174.54      199.00    114.66 o 
 -12   3   2        5.55        2.34     52.74 o 
 -11   3   2      108.54      202.00     50.80 o 
 -10   3   2       12.51       47.59     44.54 o 
  -9   3   2        3.19      -30.50     30.50 o 
  -8   3   2     5548.42     5590.83     83.45 o 
  -7   3   2       21.74        0.60     16.72 o 
  -6   3   2     3665.28     3665.98     50.48 o 
  -5   3   2     7746.04     8293.75     89.62 o 
  -4   3   2    12632.66    13256.92    136.00 o 
  -3   3   2     5962.21     5695.43     58.48 o 
  -2   3   2      147.49      125.02      7.85 o 
  -1   3   2    36098.55    35436.48    492.98 o 
   0   3   2     3825.83     4121.35     48.08 o 
   1   3   2    31657.93    32614.10    341.42 o 
   2   3   2       57.68       71.80      7.81 o 
   3   3   2    13805.81    13663.02    141.14 o 
   4   3   2     5692.45     5833.19     74.60 o 
   5   3   2    13057.49    12909.04    173.13 o 
   6   3   2     2365.60     2340.06     54.27 o 
   7   3   2     1795.93     1696.43     49.16 o 
   8   3   2      137.40       73.47     32.30 o 
   9   3   2       49.16       45.04     37.01 o 
  10   3   2      117.17       72.95     46.07 o 
  11   3   2       47.78      -60.83     60.83 o 
  12   3   2        1.31       13.32     78.00 o 
 -12   4   2      980.15     1051.57    103.95 o 
 -11   4   2      117.96      171.56     51.54 o 
 -10   4   2     2514.99     2459.51     81.26 o 
  -9   4   2      335.01      383.56     36.45 o 
  -8   4   2     9680.50     9114.14    123.01 o 
  -7   4   2       28.10        5.05     20.30 o 
  -6   4   2     6137.11     5827.41     76.56 o 
  -5   4   2     3076.26     3165.48     46.08 o 
  -4   4   2      351.75      387.63     14.42 o 
  -3   4   2     7961.04     7368.25     86.42 o 
  -2   4   2     1376.12     1496.49     25.22 o 
  -1   4   2      899.91      714.99     18.12 o 
   0   4   2      928.94     1065.67     17.81 o 
   1   4   2    14215.38    15058.88    168.50 o 
   2   4   2      704.20      719.52     17.32 o 
   3   4   2      452.30      391.90     13.07 o 
   4   4   2      252.37      375.93     17.32 o 
   5   4   2     2333.38     2366.95     80.58 o 
   6   4   2      221.70      266.28     26.12 o 
   7   4   2      133.41       94.14     27.90 o 
   8   4   2     3422.83     3441.30    100.15 o 
   9   4   2      261.27      374.34     43.30 o 
  10   4   2     2390.12     2419.54     88.19 o 
  11   4   2       22.38      -17.46     50.59 o 
  12   4   2      303.19      553.28     85.03 o 
 -12   5   2       34.04      173.68     57.74 o 
 -11   5   2      469.15      676.73     92.93 o 
 -10   5   2      197.19      106.05     45.06 o 
  -9   5   2       92.88       84.47     37.23 o 
  -8   5   2      110.25       87.82     25.53 o 
  -7   5   2     4061.18     3700.64     60.62 o 
  -6   5   2     2573.20     2418.85     42.20 o 
  -5   5   2    12999.32    12831.47    158.91 o 
  -4   5   2     1663.18     1696.56     28.77 o 
  -3   5   2      187.30      249.60     16.32 o 
  -2   5   2     7516.00     7313.74     90.72 o 
  -1   5   2     8336.79     7787.24    102.85 o 
   0   5   2    10878.62    10070.58    120.51 o 
   1   5   2     2723.64     2492.21     31.70 o 
   2   5   2      429.12      357.21     11.88 o 
   3   5   2     1065.89     1166.71     24.38 o 
   4   5   2       28.25       -0.63     15.15 o 
   5   5   2     1129.88      909.28     33.99 o 
   6   5   2     1647.44     1379.71     59.77 o 
   7   5   2     1484.26     1214.34     43.82 o 
   8   5   2     2602.59     2275.98     73.50 o 
   9   5   2      277.26      129.92     38.50 o 
  10   5   2        1.02      -41.46     41.46 o 
  11   5   2      382.43      536.85     57.79 o 
  12   5   2       45.72      135.65     69.90 o 
 -12   6   2       70.19       79.48     57.06 o 
 -11   6   2      298.16      193.74     53.78 o 
 -10   6   2       93.65      111.30     45.35 o 
  -9   6   2      134.49       98.17     37.77 o 
  -8   6   2     2215.20     2229.33     51.91 o 
  -7   6   2      660.98      683.06     27.57 o 
  -6   6   2     6860.40     6807.71     93.85 o 
  -5   6   2     3223.90     3443.02     53.21 o 
  -4   6   2     3534.93     3117.39     50.89 o 
  -3   6   2     7407.25     7467.90    108.80 o 
  -2   6   2     7860.90     7462.15     93.35 o 
  -1   6   2    14569.70    14981.98    180.84 o 
   0   6   2       25.66       26.78      8.67 o 
   1   6   2     2848.40     2935.09     37.16 o 
   2   6   2      626.39      549.51     15.53 o 
   3   6   2     5774.71     5627.11     75.46 o 
   4   6   2      279.33      186.74     18.53 o 
   5   6   2     2671.10     2669.63     83.13 o 
   6   6   2       19.16       17.25     24.44 o 
   7   6   2      539.06      586.55     42.85 o 
   8   6   2      887.60      925.64     56.59 o 
   9   6   2      547.16      523.26     43.35 o 
  10   6   2       11.52      -18.09     41.58 o 
  11   6   2      217.50      176.90     52.79 o 
  12   6   2        2.49       48.96     69.52 o 
 -12   7   2      513.60      494.76     63.79 o 
 -11   7   2      414.30      565.25     58.03 o 
 -10   7   2       60.61       49.38     45.97 o 
  -9   7   2      490.67      410.26     41.98 o 
  -8   7   2        5.74       -7.05     26.15 o 
  -7   7   2       50.89       71.19     25.42 o 
  -6   7   2      188.21      238.15     23.47 o 
  -5   7   2     4946.00     5593.55     77.69 o 
  -4   7   2     2734.85     2881.73     58.23 o 
  -3   7   2     3568.99     3627.29     60.77 o 
  -2   7   2      264.29      244.90     13.66 o 
  -1   7   2    11253.89    11729.83    162.07 o 
   0   7   2     3046.45     3206.61     45.01 o 
   1   7   2     9712.53    10021.91    123.61 o 
   2   7   2       33.45       33.45     12.42 o 
   3   7   2    14008.17    13454.38    177.12 o 
   4   7   2       36.06       50.04     17.48 o 
   5   7   2     3154.92     2949.23     58.78 o 
   6   7   2       29.39       58.03     24.82 o 
   7   7   2     2298.33     2360.25     59.22 o 
   8   7   2      311.90      283.25     44.31 o 
   9   7   2        2.63      -37.04     37.04 o 
  10   7   2      120.64       79.69     45.07 o 
  11   7   2        0.23        1.47     57.68 o 
  12   7   2        0.29       27.03     67.40 o 
 -12   8   2       41.16       33.69     59.10 o 
 -11   8   2       49.72       80.67     53.85 o 
 -10   8   2      666.10      596.67     54.52 o 
  -9   8   2        8.77       75.38     38.38 o 
  -8   8   2      873.05      844.55     35.77 o 
  -7   8   2      871.30      981.10     35.56 o 
  -6   8   2      122.72       87.19     21.91 o 
  -5   8   2       70.87       25.46     20.42 o 
  -4   8   2      295.26      316.87     22.06 o 
  -3   8   2      260.23      188.74     17.05 o 
  -2   8   2     2305.48     2876.33     61.95 o 
  -1   8   2     4858.19     4790.35     72.94 o 
   0   8   2      759.07      919.15     23.71 o 
   1   8   2      708.40      812.17     24.16 o 
   2   8   2     3094.52     3474.19     51.59 o 
   3   8   2       81.06       73.44     23.73 o 
   4   8   2      129.23       93.07     21.40 o 
   5   8   2      228.03      204.05     27.07 o 
   6   8   2     1012.12      973.52     37.68 o 
   7   8   2      467.16      505.40     36.78 o 
   8   8   2      463.48      545.45     40.48 o 
   9   8   2        3.64      -24.77     37.79 o 
  10   8   2      167.90      168.74     50.50 o 
  11   8   2        2.94      -61.41     61.41 o 
  12   8   2       45.71       53.00     69.98 o 
 -12   9   2      116.66      168.62     62.41 o 
 -11   9   2      130.95       97.34     55.73 o 
 -10   9   2      166.84      217.65     63.49 o 
  -9   9   2        0.71        1.90     39.28 o 
  -8   9   2       40.13       53.95     35.05 o 
  -7   9   2      589.15      530.47     34.54 o 
  -6   9   2     1653.45     1506.67     41.92 o 
  -5   9   2      644.27      636.05     32.03 o 
  -4   9   2      131.08      131.92     22.85 o 
  -3   9   2      770.85      718.33     25.48 o 
  -2   9   2     3450.99     3307.34     62.82 o 
  -1   9   2     5578.31     5128.64     93.81 o 
   0   9   2    16564.83    16169.43    228.15 o 
   1   9   2     2530.66     2128.95     43.05 o 
   2   9   2     8329.55     8108.14    133.71 o 
   3   9   2     1013.66      835.09     28.59 o 
   4   9   2      101.14      114.51     22.48 o 
   5   9   2     1088.39     1083.94     35.74 o 
   6   9   2     1070.93     1136.83     41.89 o 
   7   9   2       16.66       44.28     31.60 o 
   8   9   2      402.11      347.43     39.72 o 
   9   9   2       44.65       17.70     40.83 o 
  10   9   2       66.71       74.34     49.66 o 
  11   9   2      144.63      161.15     67.27 o 
 -12  10   2       13.42       45.14     60.93 o 
 -11  10   2      283.30      247.47     58.41 o 
 -10  10   2       47.96      -29.83     49.74 o 
  -9  10   2     1100.21     1087.04     66.26 o 
  -8  10   2      259.23      274.39     39.86 o 
  -7  10   2      139.36      103.11     30.43 o 
  -6  10   2     2931.46     2776.13     61.41 o 
  -5  10   2     1074.22      934.82     37.63 o 
  -4  10   2     4405.79     4119.27     79.45 o 
  -3  10   2     1590.49     1421.34     41.41 o 
  -2  10   2     6612.02     6387.16    185.55 o 
  -1  10   2     2253.53     2062.39     47.37 o 
   0  10   2        5.07       11.76     18.20 o 
   1  10   2     1254.34     1295.70     78.24 o 
   2  10   2       38.99       40.12     21.15 o 
   3  10   2      345.96      308.28     25.87 o 
   4  10   2     4439.41     4286.71     90.39 o 
   5  10   2      549.70      478.23     35.66 o 
   6  10   2      693.40      592.08     37.50 o 
   7  10   2       36.33       67.36     33.49 o 
   8  10   2       57.24        7.87     36.86 o 
   9  10   2      852.87      972.34     56.31 o 
  10  10   2        4.53      -28.32     54.11 o 
  11  10   2      206.02      346.47     69.51 o 
 -11  11   2      351.36      342.67     63.40 o 
 -10  11   2      120.97       81.39     51.40 o 
  -9  11   2      891.46      803.07     58.71 o 
  -8  11   2      337.12      284.36     54.17 o 
  -7  11   2       70.34       78.28     38.41 o 
  -6  11   2      375.48      343.31     39.54 o 
  -5  11   2        9.17      -24.97     26.82 o 
  -4  11   2      186.20      125.09     26.52 o 
  -3  11   2     2139.92     2161.57     52.26 o 
  -2  11   2       28.35        7.10     23.55 o 
  -1  11   2     2384.71     2641.08     59.02 o 
   0  11   2      356.78      353.54     24.37 o 
   1  11   2     5271.40     4996.00    104.23 o 
   2  11   2      611.54      666.36     38.40 o 
   3  11   2     4146.29     3931.74     79.38 o 
   4  11   2      364.88      490.71     31.18 o 
   5  11   2        7.17        9.63     31.04 o 
   6  11   2      559.15      653.47     37.29 o 
   7  11   2       66.26       36.09     33.39 o 
   8  11   2        1.62       -6.61     37.76 o 
   9  11   2      416.50      420.61     50.60 o 
  10  11   2       18.52       81.08     55.58 o 
  11  11   2       20.96      115.41     73.65 o 
 -11  12   2       13.30       39.41     73.37 o 
 -10  12   2       48.36       73.04     72.78 o 
  -9  12   2       51.29      115.24     56.85 o 
  -8  12   2        5.70      -43.24     43.24 o 
  -7  12   2        9.10       45.53     39.44 o 
  -6  12   2       82.38      102.40     36.69 o 
  -5  12   2       11.25      -10.89     29.41 o 
  -4  12   2       27.45      -25.74     25.74 o 
  -3  12   2      116.07       72.61     24.44 o 
  -2  12   2        0.90      -24.40     24.40 o 
  -1  12   2        3.05        0.14     22.32 o 
   0  12   2     1589.16     1809.92     47.58 o 
   1  12   2      423.61      425.76     31.98 o 
   2  12   2      231.99      233.23     26.38 o 
   3  12   2      828.05      737.22     35.71 o 
   4  12   2       11.36       15.64     32.30 o 
   5  12   2        3.44      -30.59     31.60 o 
   6  12   2      245.71      167.47     32.52 o 
   7  12   2       82.73      122.28     34.96 o 
   8  12   2       76.37       87.81     42.47 o 
   9  12   2       63.69       60.38     54.79 o 
  10  12   2       47.90       55.19     59.99 o 
  11  12   2       19.17      -19.12     72.71 o 
 -11  13   2        0.95       24.22     68.50 o 
 -10  13   2      461.08      555.76     71.53 o 
  -9  13   2        9.02       -3.21     57.13 o 
  -8  13   2       72.08      108.08     47.85 o 
  -7  13   2      116.56       78.47     43.22 o 
  -6  13   2      259.52      215.62     50.15 o 
  -5  13   2      178.28      254.88     38.84 o 
  -4  13   2      232.58      275.04     33.52 o 
  -3  13   2      396.50      416.30     30.40 o 
  -2  13   2      250.74      219.30     30.32 o 
  -1  13   2     4404.44     4664.98     88.75 o 
   0  13   2      226.64      198.84     26.60 o 
   1  13   2     3998.80     4024.67     90.45 o 
   2  13   2      537.14      574.55     33.47 o 
   3  13   2      613.77      616.32     40.39 o 
   4  13   2      888.48      932.86     48.40 o 
   5  13   2        0.18       18.72     38.90 o 
   6  13   2      338.87      366.82     40.65 o 
   7  13   2        5.20       -0.96     37.52 o 
   8  13   2      145.15      129.75     46.54 o 
   9  13   2       48.47       96.55     73.47 o 
  10  13   2       36.83       -5.30     61.59 o 
 -10  14   2        1.44      -61.84     65.93 o 
  -9  14   2      661.59      705.82     71.42 o 
  -8  14   2       21.08      -44.85     44.85 o 
  -7  14   2      247.16      273.54     46.42 o 
  -6  14   2     2269.63     2207.45     96.84 o 
  -5  14   2      128.86      152.17     47.85 o 
  -4  14   2     2135.03     2040.55     66.09 o 
  -3  14   2      729.53      745.85     38.33 o 
  -2  14   2     4799.86     4733.30    102.30 o 
  -1  14   2      820.50      836.92     36.17 o 
   0  14   2     1350.66     1293.52     44.54 o 
   1  14   2       36.08       24.95     30.95 o 
   2  14   2     1413.73     1388.84     83.59 o 
   3  14   2        9.75       53.79     33.82 o 
   4  14   2     2856.75     2920.78     89.06 o 
   5  14   2      602.73      583.42     49.29 o 
   6  14   2     1229.95     1069.25     57.84 o 
   7  14   2      259.01      412.88     46.71 o 
   8  14   2        4.76      -40.00     62.85 o 
   9  14   2      337.50      422.85     62.89 o 
  10  14   2       71.46       -5.05     71.51 o 
 -10  15   2       31.03      -80.20    129.06 o 
  -9  15   2      457.26      479.90     76.34 o 
  -8  15   2        3.75       19.34     54.47 o 
  -7  15   2       93.04      144.10     57.74 o 
  -6  15   2      993.50     1015.42     66.78 o 
  -5  15   2       13.96      -39.71     44.48 o 
  -4  15   2     2080.07     2019.09     67.42 o 
  -3  15   2      204.93      198.41     37.63 o 
  -2  15   2       33.19       78.67     40.58 o 
  -1  15   2     1493.81     1615.36     53.10 o 
   0  15   2      719.48      626.46     36.86 o 
   1  15   2     2799.63     3051.64     80.40 o 
   2  15   2       57.18       56.10     35.36 o 
   3  15   2       10.46        6.68     35.45 o 
   4  15   2      635.03      773.81     49.13 o 
   5  15   2        9.82        6.04     42.85 o 
   6  15   2      419.59      502.74     53.32 o 
   7  15   2      130.29      188.56     57.26 o 
   8  15   2        9.39       -3.84     61.94 o 
   9  15   2      153.84      109.25     71.35 o 
  10  15   2       68.77      -21.79     87.17 o 
 -10  16   2       17.02      179.56     84.29 o 
  -9  16   2       19.98       36.88     67.08 o 
  -8  16   2        5.88      -58.25     58.25 o 
  -7  16   2       72.20       59.01     60.06 o 
  -6  16   2        6.56       36.35     52.24 o 
  -5  16   2       24.34       65.30     49.28 o 
  -4  16   2       51.63       87.38     49.13 o 
  -3  16   2      177.43      178.78     38.83 o 
  -2  16   2       25.46       -7.83     40.87 o 
  -1  16   2      370.07      337.87     40.04 o 
   0  16   2      313.50      283.23     38.98 o 
   1  16   2       24.52       40.43     40.98 o 
   2  16   2      820.00      838.79     46.42 o 
   3  16   2      786.06      657.29     47.37 o 
   4  16   2       98.00        3.20     39.30 o 
   5  16   2        9.61       23.89     43.76 o 
   6  16   2      236.44      226.71     74.58 o 
   7  16   2        7.81       14.45     59.54 o 
   8  16   2       55.32       -8.23     59.79 o 
   9  16   2       76.47      -14.70     68.93 o 
  -9  17   2       33.42       31.52     67.21 o 
  -8  17   2        8.77      -33.83     60.56 o 
  -7  17   2        0.04       19.62     76.21 o 
  -6  17   2       60.21      120.13     56.27 o 
  -5  17   2      152.52      171.15     56.38 o 
  -4  17   2      131.98      110.25     51.26 o 
  -3  17   2       38.36      122.80     48.94 o 
  -2  17   2       91.50      100.71     54.57 o 
  -1  17   2      112.77      152.22     38.61 o 
   0  17   2       12.54      -35.17     35.17 o 
   1  17   2     2098.47     2184.15    173.50 o 
   2  17   2      173.12      157.98     41.06 o 
   3  17   2       38.67       30.18     41.18 o 
   4  17   2      444.42      434.57     49.73 o 
   5  17   2       40.42       51.51     52.88 o 
   6  17   2      123.57       40.10     75.90 o 
   7  17   2      191.71       82.81     62.42 o 
   8  17   2        2.05       43.68     67.65 o 
   9  17   2       86.48      100.04     76.61 o 
  -9  18   2      292.98      335.69    140.08 o 
  -8  18   2      244.62      164.03     66.30 o 
  -7  18   2      356.22      388.46    140.56 o 
  -6  18   2      128.67      126.88     63.32 o 
  -5  18   2      207.08      170.99     56.69 o 
  -4  18   2      550.03      565.29     61.41 o 
  -3  18   2       15.67      -18.78     62.31 o 
  -2  18   2       34.39       46.79     60.09 o 
  -1  18   2      384.84      346.88     53.09 o 
   0  18   2      251.27      185.78     48.77 o 
   1  18   2       47.98      165.74     66.00 o 
   2  18   2       79.87      128.02     50.98 o 
   3  18   2       13.05       19.02     63.23 o 
   4  18   2       11.01      -32.71     54.03 o 
   5  18   2       11.72       67.40     67.82 o 
   6  18   2       47.34       48.55    114.43 o 
   7  18   2      239.65      358.51     68.97 o 
   8  18   2      106.37       18.20     71.54 o 
  -8  19   2        3.88      -10.22     77.29 o 
  -7  19   2       66.10      105.11    114.14 o 
  -6  19   2      210.23      128.27    107.41 o 
  -5  19   2       51.78       57.47     60.75 o 
  -4  19   2      577.89      537.66     64.75 o 
  -3  19   2        1.94      -14.57     48.97 o 
  -2  19   2       78.37        1.18     64.39 o 
  -1  19   2      107.86      217.92     55.52 o 
   0  19   2       82.48       23.82     51.50 o 
   1  19   2        2.64       -4.77     64.25 o 
   2  19   2      108.53       51.19     53.96 o 
   3  19   2       92.65       99.43     56.83 o 
   4  19   2        9.45      -82.40    113.66 o 
   5  19   2       40.26      -10.73     97.52 o 
   6  19   2      167.92      275.27     87.29 o 
   7  19   2       63.12       71.92     65.55 o 
   8  19   2       31.38       -3.42     73.01 o 
  -7  20   2        6.24      -33.43    115.68 o 
  -6  20   2        0.62     -106.07    106.07 o 
  -5  20   2       11.73       12.42     63.20 o 
  -4  20   2       13.50      -35.74     57.46 o 
  -3  20   2      100.39      108.66     54.33 o 
  -2  20   2       18.55      -52.17     52.17 o 
  -1  20   2      279.60      244.65     59.21 o 
   0  20   2       35.36       83.95     60.82 o 
   1  20   2       86.73       67.17     62.75 o 
   2  20   2      103.04      225.84     74.03 o 
   3  20   2       26.51      105.88     74.17 o 
   4  20   2       20.65        9.69     76.40 o 
   5  20   2       31.54       88.29     80.44 o 
   6  20   2       16.10       24.38     81.37 o 
   7  20   2        9.99       69.83     69.15 o 
  -6  21   2       39.32      103.57    122.21 o 
  -5  21   2        2.19     -101.46    108.95 o 
  -4  21   2       59.11       61.05     75.60 o 
  -3  21   2       79.96      -12.23    120.86 o 
  -2  21   2      120.62       49.83     71.70 o 
  -1  21   2      287.56      484.37     76.70 o 
   0  21   2      216.57      243.59     77.00 o 
   1  21   2      183.98      217.74     75.76 o 
   2  21   2      250.76      219.63     88.39 o 
   3  21   2       30.41      177.48     94.44 o 
   4  21   2        4.67      -76.10     76.10 o 
   5  21   2      120.01       56.54     81.93 o 
   6  21   2       61.08       69.81     92.31 o 
  -5  22   2      150.12      140.66    121.44 o 
  -4  22   2      130.19       43.62    109.72 o 
  -3  22   2       24.03      -73.60     76.83 o 
  -2  22   2        0.73      -16.84     76.76 o 
  -1  22   2        4.16       22.67    104.53 o 
   0  22   2        9.62      -32.28    107.41 o 
   1  22   2       15.10      -87.87     91.08 o 
   2  22   2       75.48       59.78     78.97 o 
   3  22   2        9.77        6.17     81.23 o 
   4  22   2        0.31      -82.08     82.08 o 
   5  22   2        0.19      115.15     88.82 o 
  -4  23   2       53.88      -62.83    128.74 o 
  -3  23   2        9.32       57.73     85.44 o 
  -2  23   2       19.24       72.02     84.42 o 
  -1  23   2       13.64     -111.06    111.06 o 
   0  23   2        2.62      154.11    123.75 o 
   1  23   2       36.00       91.22     94.06 o 
   2  23   2        0.10      -67.05     83.31 o 
   3  23   2       11.87      -35.26     84.30 o 
   4  23   2       18.14      -25.22    207.53 o 
  -3  24   2      116.47      117.41    124.32 o 
  -2  24   2       57.06       -7.49    122.79 o 
  -1  24   2       50.85       15.76    114.72 o 
   0  24   2        3.00       23.25    110.49 o 
   1  24   2       18.64     -115.18    154.49 o 
   2  24   2        1.04       37.20     87.89 o 
 -13   1   3       91.53       74.28    110.74 o 
 -12   1   3       54.89       -5.38     51.58 o 
 -11   1   3        4.28       49.36     47.14 o 
 -10   1   3       45.30        9.14     41.21 o 
  -9   1   3        2.53      -32.74     36.20 o 
  -8   1   3       98.37      120.23     24.78 o 
  -7   1   3      197.49      215.17     20.28 o 
  -6   1   3      393.45      368.66     21.43 o 
  -5   1   3     5314.45     5746.42     59.30 o 
  -4   1   3     5036.37     5422.85     54.49 o 
  -3   1   3    24245.04    25393.59    223.35 o 
  -2   1   3     5582.20     5659.28     52.61 o 
  -1   1   3    49904.56    50923.71    725.92 o 
   0   1   3      168.35      189.16      6.10 o 
   1   1   3    33932.84    35949.19    313.80 o 
   2   1   3    21254.77    21040.21    180.49 o 
   3   1   3     2873.31     2659.88     30.34 o 
   4   1   3      578.49      757.33     18.09 o 
   5   1   3     7294.49     7370.18    100.18 o 
   6   1   3      788.81      762.35     40.86 o 
   7   1   3     2962.76     2804.07     82.31 o 
   8   1   3      184.38      110.64     34.52 o 
   9   1   3      189.18      199.00     37.68 o 
  10   1   3      563.42      498.51     45.12 o 
  11   1   3      221.25      188.78     56.73 o 
  12   1   3      509.61      536.89     86.99 o 
 -13   2   3      612.43      703.97    115.45 o 
 -12   2   3       16.37       28.72     51.91 o 
 -11   2   3     4432.16     4615.36    115.92 o 
 -10   2   3      209.39      222.87     56.41 o 
  -9   2   3      943.62      894.28     44.45 o 
  -8   2   3     1349.83     1586.60     40.34 o 
  -7   2   3     1948.52     1863.27     39.00 o 
  -6   2   3     2689.13     2891.07     43.01 o 
  -5   2   3     2017.09     2052.60     33.86 o 
  -4   2   3     7931.06     8192.56     90.47 o 
  -3   2   3     1322.96     1347.92     18.04 o 
  -2   2   3     9076.88    10398.36    106.14 o 
  -1   2   3    14783.17    15403.45    163.31 o 
   0   2   3    84630.41    78113.71    846.67 o 
   1   2   3    33367.94    33640.22    319.38 o 
   2   2   3    33821.74    32920.88    290.04 o 
   3   2   3     7350.70     7663.96     75.38 o 
   4   2   3    11129.99    11232.02    124.36 o 
   5   2   3       13.19       14.86     17.17 o 
   6   2   3     1489.22     1323.57     41.81 o 
   7   2   3     2426.90     2441.73     61.58 o 
   8   2   3     3691.16     3418.03     76.99 o 
   9   2   3     1475.92     1450.61     53.41 o 
  10   2   3      118.56      105.42     39.92 o 
  11   2   3      125.75       -5.94     44.92 o 
  12   2   3       30.93       91.86     78.29 o 
 -13   3   3       15.68      -92.91    101.50 o 
 -12   3   3       14.82      -43.91     80.49 o 
 -11   3   3       14.89      -19.15     76.59 o 
 -10   3   3      340.30      412.14     47.71 o 
  -9   3   3      141.02      175.52     29.44 o 
  -8   3   3     5976.03     5891.84     82.07 o 
  -7   3   3      651.59      636.44     26.40 o 
  -6   3   3      673.60      585.54     22.41 o 
  -5   3   3     3013.16     3384.10     44.77 o 
  -4   3   3      207.75      217.77     12.20 o 
  -3   3   3     6501.64     6498.44     71.68 o 
  -2   3   3     1142.61     1125.68     17.77 o 
  -1   3   3    20324.81    21314.70    236.49 o 
   0   3   3     5309.39     5853.53     63.63 o 
   1   3   3    60459.66    64119.99    703.66 o 
   2   3   3    12488.03    12450.34    127.90 o 
   3   3   3     2058.43     1579.26     25.15 o 
   4   3   3     8733.90     8403.81    101.78 o 
   5   3   3     3173.38     2964.74     44.80 o 
   6   3   3      944.82      779.15     42.21 o 
   7   3   3      183.04      160.95     30.57 o 
   8   3   3      207.68      203.84     35.68 o 
   9   3   3      100.62       78.52     37.62 o 
  10   3   3      967.17     1015.04     53.15 o 
  11   3   3      183.73      116.70     64.74 o 
  12   3   3      470.16      500.97     72.25 o 
 -12   4   3      108.13      176.73     70.41 o 
 -11   4   3        1.04      -16.98     84.40 o 
 -10   4   3       88.69       77.95     41.88 o 
  -9   4   3      204.31      138.50     30.55 o 
  -8   4   3      844.93      998.43     34.49 o 
  -7   4   3     5164.64     5204.87     72.48 o 
  -6   4   3     2443.23     2445.23     47.05 o 
  -5   4   3     1211.65      978.17     29.00 o 
  -4   4   3    13302.18    13434.72    152.12 o 
  -3   4   3     3765.46     3451.25     54.32 o 
  -2   4   3     3490.62     3278.96     41.04 o 
  -1   4   3      578.65      628.86     13.03 o 
   0   4   3    27137.20    27978.67    308.88 o 
   1   4   3    18706.38    20977.34    233.40 o 
   2   4   3     2809.59     3162.85     37.82 o 
   3   4   3     1325.32     1215.76     26.49 o 
   4   4   3      592.95      622.86     22.25 o 
   5   4   3       23.38        0.25     17.24 o 
   6   4   3      117.79      123.24     17.31 o 
   7   4   3     1114.29     1198.36     64.84 o 
   8   4   3      797.49      730.37     42.07 o 
   9   4   3       22.31       12.79     38.65 o 
  10   4   3      419.71      339.54     49.44 o 
  11   4   3       15.28      -13.46     48.73 o 
  12   4   3       14.73       94.68     65.87 o 
 -12   5   3      156.08      195.70     55.92 o 
 -11   5   3       28.25       43.17     49.60 o 
 -10   5   3      496.15      375.63     47.17 o 
  -9   5   3      398.22      434.06     38.04 o 
  -8   5   3     1903.10     1751.66     44.75 o 
  -7   5   3      404.67      334.88     22.78 o 
  -6   5   3        3.04       33.64     16.77 o 
  -5   5   3     3520.20     3432.73     49.11 o 
  -4   5   3      395.55      448.46     24.41 o 
  -3   5   3       65.46       12.39     10.86 o 
  -2   5   3     6591.28     6635.60     89.19 o 
  -1   5   3    11747.55    11550.61    139.93 o 
   0   5   3     5331.45     5126.45     64.77 o 
   1   5   3     2532.09     2764.75     42.64 o 
   2   5   3     3333.74     3119.21     42.14 o 
   3   5   3       23.99       20.64     12.99 o 
   4   5   3     2024.40     2175.00     39.73 o 
   5   5   3     3489.62     3830.42     65.40 o 
   6   5   3       45.49       28.22     24.56 o 
   7   5   3      607.11      746.75     25.74 o 
   8   5   3       24.52      -25.98     33.62 o 
   9   5   3      413.45      429.28     42.92 o 
  10   5   3       66.31       12.61     52.82 o 
  11   5   3      489.36      487.60     59.58 o 
  12   5   3      199.17       29.13     69.50 o 
 -12   6   3       26.57      112.35     55.58 o 
 -11   6   3      831.65      866.59     62.34 o 
 -10   6   3      711.64      799.40     60.27 o 
  -9   6   3      908.20      933.45     40.42 o 
  -8   6   3       18.69       22.34     25.93 o 
  -7   6   3      122.51      187.42     21.02 o 
  -6   6   3     1219.91     1258.55     37.59 o 
  -5   6   3       19.91        1.02     15.66 o 
  -4   6   3     2013.21     1738.45     37.99 o 
  -3   6   3     1603.03     2163.55     40.38 o 
  -2   6   3      155.87       86.37     18.93 o 
  -1   6   3     5653.73     6467.37    117.46 o 
   0   6   3     5565.17     5647.71     76.83 o 
   1   6   3     3538.64     3667.67     47.81 o 
   2   6   3    14722.78    14380.33    174.90 o 
   3   6   3     3219.18     3183.79     52.42 o 
   4   6   3     6162.16     6123.58    101.20 o 
   5   6   3     4194.46     4585.80     74.35 o 
   6   6   3      661.56      571.84     43.77 o 
   7   6   3     1379.91     1569.46     48.34 o 
   8   6   3      169.44      159.93     37.28 o 
   9   6   3      117.67       86.56     38.17 o 
  10   6   3       35.27       24.01     43.75 o 
  11   6   3        4.78       53.77     65.57 o 
  12   6   3        0.99       23.95     71.26 o 
 -12   7   3        3.37      -16.83     55.08 o 
 -11   7   3      145.67      146.69     52.87 o 
 -10   7   3      219.04      190.33     47.48 o 
  -9   7   3     1666.80     1769.61     56.90 o 
  -8   7   3     1377.87     1223.89     42.02 o 
  -7   7   3     1043.34     1043.15     32.10 o 
  -6   7   3     2449.50     2134.81     43.02 o 
  -5   7   3      271.91      242.19     19.61 o 
  -4   7   3     1768.57     2116.37     47.56 o 
  -3   7   3      120.61       47.76     13.19 o 
  -2   7   3    12071.64    11997.36    208.71 o 
  -1   7   3     5369.18     5156.33     85.89 o 
   0   7   3     2738.45     2538.00     43.66 o 
   1   7   3      505.17      617.24     17.04 o 
   2   7   3      628.30      704.30     21.27 o 
   3   7   3      207.56      196.04     24.14 o 
   4   7   3     1598.90     1489.55     37.06 o 
   5   7   3       90.97      100.46     22.93 o 
   6   7   3      854.33      821.89     36.96 o 
   7   7   3       20.96       -7.34     31.99 o 
   8   7   3       10.11      -24.84     35.07 o 
   9   7   3     1001.20     1126.55     52.01 o 
  10   7   3      164.03      179.49     46.81 o 
  11   7   3       86.60      131.81     59.56 o 
  12   7   3      132.26      217.91     85.69 o 
 -12   8   3      552.78      387.87    118.46 o 
 -11   8   3       65.84      104.68     52.48 o 
 -10   8   3      816.36      779.71     56.96 o 
  -9   8   3      333.77      390.75     39.06 o 
  -8   8   3      178.55      215.39     48.01 o 
  -7   8   3     2359.70     2467.11     54.44 o 
  -6   8   3     5073.21     5031.14     74.54 o 
  -5   8   3     6560.86     6608.78    130.08 o 
  -4   8   3    12648.68    12505.92    188.86 o 
  -3   8   3     4812.85     4444.52     72.13 o 
  -2   8   3     3306.33     2967.42     63.24 o 
  -1   8   3     3424.83     3437.92     90.26 o 
   0   8   3      396.51      453.39     31.98 o 
   1   8   3     1792.75     2178.24     60.93 o 
   2   8   3       16.36       25.58     16.42 o 
   3   8   3     2142.41     2053.47     56.41 o 
   4   8   3     5777.23     6289.98     92.58 o 
   5   8   3      799.22      818.87     31.32 o 
   6   8   3     4265.84     4335.22     81.19 o 
   7   8   3      578.54      551.87     38.00 o 
   8   8   3     4869.28     5016.37     98.40 o 
   9   8   3       13.83        1.54     39.90 o 
  10   8   3      212.40      167.03     70.81 o 
  11   8   3       43.44      124.98     64.46 o 
 -12   9   3      137.44      -72.31     77.14 o 
 -11   9   3       80.02       53.76     54.76 o 
 -10   9   3      275.93      278.21     56.07 o 
  -9   9   3      310.54      267.35     39.85 o 
  -8   9   3      235.89      179.81     31.61 o 
  -7   9   3     3052.88     2632.31     62.63 o 
  -6   9   3     1780.72     1876.01     48.50 o 
  -5   9   3     1032.97     1013.94     34.41 o 
  -4   9   3      211.31      309.36     22.68 o 
  -3   9   3      190.73      258.25     20.22 o 
  -2   9   3       43.14       88.42     17.56 o 
  -1   9   3       46.32       40.33     15.86 o 
   0   9   3    10623.25    11316.72    163.15 o 
   1   9   3      339.81      532.90     22.63 o 
   2   9   3     9524.66     9590.00    140.79 o 
   3   9   3     3365.19     3900.27     68.64 o 
   4   9   3      942.54     1020.28     34.52 o 
   5   9   3        5.85       -4.88     23.12 o 
   6   9   3      120.81       97.93     30.60 o 
   7   9   3       23.64        9.77     33.69 o 
   8   9   3      192.13      252.00     38.49 o 
   9   9   3     1100.30     1087.15     64.68 o 
  10   9   3      609.36      561.85     62.48 o 
  11   9   3      361.00      411.21     67.13 o 
 -12  10   3        2.07      -22.29     79.59 o 
 -11  10   3      154.83      156.63     56.96 o 
 -10  10   3       26.34       92.33     60.16 o 
  -9  10   3      907.19      787.22     46.73 o 
  -8  10   3      101.32       -1.51     55.14 o 
  -7  10   3       35.41       53.70     35.92 o 
  -6  10   3     1015.19     1011.69     53.02 o 
  -5  10   3       64.95      129.84     43.99 o 
  -4  10   3     1141.00     1064.11     35.98 o 
  -3  10   3      235.38      180.51     20.69 o 
  -2  10   3      136.13      195.10     19.72 o 
  -1  10   3        1.25       -9.05     16.87 o 
   0  10   3       34.69       49.01     17.49 o 
   1  10   3       57.47       15.71     23.92 o 
   2  10   3     1782.20     1889.64     47.23 o 
   3  10   3     3425.68     3588.92     66.09 o 
   4  10   3     1422.29     1421.65     42.07 o 
   5  10   3     2513.56     2757.28     60.56 o 
   6  10   3      195.83      122.51     30.98 o 
   7  10   3     1485.51     1746.68     54.38 o 
   8  10   3        0.67      -32.81     37.34 o 
   9  10   3       23.49       46.19     44.65 o 
  10  10   3       11.85      -12.20     59.08 o 
  11  10   3       83.47      110.52     84.23 o 
 -11  11   3      214.44      211.66     69.87 o 
 -10  11   3        3.40       99.27     59.05 o 
  -9  11   3      761.72      754.22     52.39 o 
  -8  11   3      316.22      267.84     45.10 o 
  -7  11   3     1108.33     1051.14     51.90 o 
  -6  11   3      105.67      102.49     35.19 o 
  -5  11   3      625.17      564.79     33.17 o 
  -4  11   3        0.61      -12.73     24.76 o 
  -3  11   3      135.63      151.45     24.17 o 
  -2  11   3     3445.92     3374.17     68.07 o 
  -1  11   3      475.25      559.54     27.74 o 
   0  11   3     3040.79     2855.56     64.16 o 
   1  11   3      324.02      475.71     30.69 o 
   2  11   3      691.76      612.18     32.46 o 
   3  11   3      146.08      176.91     27.10 o 
   4  11   3      126.48      118.48     26.62 o 
   5  11   3        4.88      -29.31     29.31 o 
   6  11   3     1025.37     1053.27     42.58 o 
   7  11   3      203.44      222.58     37.42 o 
   8  11   3        1.60      -37.80     37.80 o 
   9  11   3      614.81      684.46     61.92 o 
  10  11   3        2.50      -54.38     54.38 o 
  11  11   3      169.14      262.52     86.27 o 
 -11  12   3        3.22      -66.77     66.77 o 
 -10  12   3      448.84      381.40     66.76 o 
  -9  12   3      483.59      458.77     49.84 o 
  -8  12   3      632.46      599.67     51.60 o 
  -7  12   3     3324.11     3321.89     89.82 o 
  -6  12   3      113.20      188.92     43.96 o 
  -5  12   3     6752.02     6822.14    139.90 o 
  -4  12   3      920.60      939.30     38.20 o 
  -3  12   3     3337.23     3338.68     69.71 o 
  -2  12   3      754.03      676.02     31.61 o 
  -1  12   3        5.21        8.70     26.81 o 
   0  12   3      731.96      761.67     31.74 o 
   1  12   3     4325.02     4508.60    158.34 o 
   2  12   3     1120.54     1152.53     39.30 o 
   3  12   3     2047.10     1985.64     55.32 o 
   4  12   3     3493.25     3712.72    120.55 o 
   5  12   3      128.81       82.36     34.31 o 
   6  12   3     2782.94     2935.26     70.00 o 
   7  12   3      156.48      128.39     37.71 o 
   8  12   3      667.19      755.89     50.93 o 
   9  12   3       84.84       70.37     54.50 o 
  10  12   3       61.27      165.64     62.84 o 
 -11  13   3       17.07      157.71     72.83 o 
 -10  13   3      176.17      143.61     97.40 o 
  -9  13   3      187.74      183.86     58.88 o 
  -8  13   3       14.42      -12.64     50.32 o 
  -7  13   3      792.55      732.41     61.24 o 
  -6  13   3     1136.67     1049.15    119.75 o 
  -5  13   3     1170.93     1082.49     73.00 o 
  -4  13   3     2067.54     2104.19     65.38 o 
  -3  13   3        6.57      -25.40     25.69 o 
  -2  13   3     1594.39     1601.00     49.09 o 
  -1  13   3      165.46      130.90     25.81 o 
   0  13   3     3279.56     3418.80     85.32 o 
   1  13   3     1561.95     1745.66     56.66 o 
   2  13   3     3003.16     2845.33     74.05 o 
   3  13   3      367.20      559.81     43.76 o 
   4  13   3       18.61      -34.30     34.30 o 
   5  13   3        4.57      -27.12     44.93 o 
   6  13   3      870.41      869.84     50.92 o 
   7  13   3       62.88       59.52     38.23 o 
   8  13   3       32.92       45.26     45.48 o 
   9  13   3       80.54       14.48     72.19 o 
  10  13   3       30.29       -2.72     62.91 o 
 -10  14   3        7.52       39.77     64.99 o 
  -9  14   3       23.38       74.96     59.79 o 
  -8  14   3       15.27       13.89     54.28 o 
  -7  14   3      129.84       14.07     53.93 o 
  -6  14   3      581.33      566.15     58.21 o 
  -5  14   3      586.18      612.76     53.73 o 
  -4  14   3       93.04       32.47     34.58 o 
  -3  14   3       13.22      -20.93     28.47 o 
  -2  14   3       10.03      -16.48     27.06 o 
  -1  14   3      354.67      399.79     31.46 o 
   0  14   3        5.04       -2.83     26.61 o 
   1  14   3      111.72      131.72     32.21 o 
   2  14   3      313.37      323.76     36.45 o 
   3  14   3     1902.76     1896.61     66.30 o 
   4  14   3      263.82      274.53     41.36 o 
   5  14   3      541.40      562.60     48.93 o 
   6  14   3        3.13       55.50     37.37 o 
   7  14   3      194.40      171.59     45.10 o 
   8  14   3       20.82        8.12     51.17 o 
   9  14   3       34.61      -25.97     73.33 o 
  10  14   3      103.15       59.77     60.21 o 
 -10  15   3       41.66       55.65    118.87 o 
  -9  15   3       54.73      133.11     72.21 o 
  -8  15   3       38.16      -30.89     59.09 o 
  -7  15   3      603.71      613.21     76.08 o 
  -6  15   3       53.24      -10.78     50.84 o 
  -5  15   3     1217.71     1204.73     64.88 o 
  -4  15   3       26.83       20.46     40.30 o 
  -3  15   3       75.56       28.30     53.50 o 
  -2  15   3      765.84      841.46     51.18 o 
  -1  15   3      263.58      288.74     32.50 o 
   0  15   3        9.87       41.19     29.50 o 
   1  15   3       98.62      135.40     35.26 o 
   2  15   3       24.20       68.13     36.36 o 
   3  15   3        4.34      -37.38     37.38 o 
   4  15   3       11.76       52.83     39.71 o 
   5  15   3       11.75        2.04     44.16 o 
   6  15   3      255.76      250.14     50.00 o 
   7  15   3       22.35      -50.09     65.97 o 
   8  15   3        8.39       -2.38     63.39 o 
   9  15   3      228.08      263.84     62.48 o 
  -9  16   3       26.11       11.60     63.42 o 
  -8  16   3      388.29      495.46     63.61 o 
  -7  16   3      597.46      624.68     83.06 o 
  -6  16   3      145.58      167.56     55.59 o 
  -5  16   3     2071.98     1929.03     82.84 o 
  -4  16   3       14.52        0.81     46.33 o 
  -3  16   3     1205.83     1403.07     65.64 o 
  -2  16   3       39.19       -0.28     40.95 o 
  -1  16   3      375.70      396.46     40.81 o 
   0  16   3        1.97       33.44     35.15 o 
   1  16   3      905.21      863.78     56.44 o 
   2  16   3      614.65      671.86     47.07 o 
   3  16   3      480.92      595.37     46.99 o 
   4  16   3      504.65      543.11     57.72 o 
   5  16   3      343.52      446.96     94.61 o 
   6  16   3      811.01      901.07     69.37 o 
   7  16   3       25.17      -14.02     78.13 o 
   8  16   3      148.41      168.32     69.49 o 
   9  16   3        2.00      -35.86     72.08 o 
  -9  17   3       18.61      -36.79     65.68 o 
  -8  17   3       20.90       74.98     63.65 o 
  -7  17   3      125.10      234.24     79.23 o 
  -6  17   3       28.55       -7.84     55.72 o 
  -5  17   3       10.23       85.26     53.98 o 
  -4  17   3      787.01      838.01     69.57 o 
  -3  17   3       23.53      -47.24     47.24 o 
  -2  17   3       66.24       51.88     79.65 o 
  -1  17   3       50.98       88.56     44.54 o 
   0  17   3     1244.11     1186.63     64.80 o 
   1  17   3      598.37      678.68     57.03 o 
   2  17   3      869.30      742.66     59.67 o 
   3  17   3      189.57      315.09     52.97 o 
   4  17   3        5.94       -4.92     52.52 o 
   5  17   3      261.86      335.41     62.16 o 
   6  17   3      171.13      221.17     79.55 o 
   7  17   3        1.55       -0.44     64.01 o 
   8  17   3       19.69       19.01     69.23 o 
   9  17   3        3.90      -64.17     75.27 o 
  -8  18   3       11.62       52.75     65.80 o 
  -7  18   3      115.73      172.14     80.65 o 
  -6  18   3       11.85       96.04     74.46 o 
  -5  18   3        7.36       -5.62     53.83 o 
  -4  18   3       15.76       64.71     50.75 o 
  -3  18   3       42.21      109.55     51.85 o 
  -2  18   3      152.11       82.87     60.73 o 
  -1  18   3      107.72       56.67     47.39 o 
   0  18   3       24.44      135.52     50.53 o 
   1  18   3        1.54       58.49     46.19 o 
   2  18   3     1953.93     1935.12     96.23 o 
   3  18   3       70.38       91.70     51.60 o 
   4  18   3     1580.20     1440.78    104.35 o 
   5  18   3       45.64       36.31     93.00 o 
   6  18   3        1.79       69.00     79.61 o 
   7  18   3       15.92        3.76     62.96 o 
   8  18   3       35.28       74.02     70.34 o 
  -8  19   3       34.61       82.48     67.10 o 
  -7  19   3       90.22      108.63     96.27 o 
  -6  19   3        9.68      -12.87     76.96 o 
  -5  19   3      156.72      246.74     60.04 o 
  -4  19   3      408.70      408.75     62.21 o 
  -3  19   3      385.49      408.72     60.45 o 
  -2  19   3        8.28      100.51     61.14 o 
  -1  19   3      187.15      276.42     86.26 o 
   0  19   3        4.33       12.82     51.33 o 
   1  19   3      233.67      192.10     80.36 o 
   2  19   3      347.44      403.05     58.56 o 
   3  19   3       24.00        0.76     56.12 o 
   4  19   3       30.87       46.61     73.86 o 
   5  19   3       76.68       80.57     79.36 o 
   6  19   3       26.37      -42.23     80.91 o 
   7  19   3       41.82       45.75     65.52 o 
  -7  20   3        9.12       31.71    126.05 o 
  -6  20   3       15.32        9.75     85.41 o 
  -5  20   3      495.63      599.11    118.56 o 
  -4  20   3      234.90      268.31     84.89 o 
  -3  20   3        0.07       74.11     58.15 o 
  -2  20   3        5.18      -61.65     67.81 o 
  -1  20   3        6.25      -22.49     50.43 o 
   0  20   3        2.25       13.56     70.89 o 
   1  20   3       38.12      162.41     56.59 o 
   2  20   3      192.38      229.80     88.95 o 
   3  20   3      415.19      403.61    111.74 o 
   4  20   3       50.54      134.93     78.18 o 
   5  20   3      177.68      249.01    162.47 o 
   6  20   3      318.66      428.48     97.42 o 
   7  20   3      107.97       66.17     69.55 o 
  -6  21   3       60.87      157.57    127.97 o 
  -5  21   3        0.04       12.29     84.88 o 
  -4  21   3      190.86      165.76    104.63 o 
  -3  21   3       17.26      -59.51     59.51 o 
  -2  21   3      115.20      124.28     62.02 o 
  -1  21   3       51.45       10.03     57.24 o 
   0  21   3      457.47      495.17     79.74 o 
   1  21   3      361.51      278.33     80.01 o 
   2  21   3        0.51       52.70     70.91 o 
   3  21   3        3.99       49.13     92.91 o 
   4  21   3       54.50      -14.76     92.33 o 
   5  21   3       17.85      141.35     84.46 o 
   6  21   3        4.65       71.79     86.89 o 
  -5  22   3        2.03      107.03    115.48 o 
  -4  22   3        0.64     -106.07    117.60 o 
  -3  22   3       78.02       10.95    110.30 o 
  -2  22   3        1.76       19.19     77.57 o 
  -1  22   3        9.25       12.11    110.68 o 
   0  22   3      542.43      903.70    137.97 o 
   1  22   3       48.51       86.20    100.88 o 
   2  22   3      100.40      148.78     90.60 o 
   3  22   3      230.57      239.01    113.95 o 
   4  22   3      488.87      474.02     96.52 o 
   5  22   3      159.19       82.42     92.98 o 
  -4  23   3      257.59      335.69    126.44 o 
  -3  23   3      161.07      114.33    118.75 o 
  -2  23   3      126.21     -107.80    107.80 o 
  -1  23   3      279.62      203.11    116.45 o 
   0  23   3      163.33      104.15    109.72 o 
   1  23   3      163.85       93.62     84.11 o 
   2  23   3        5.88       -7.56     84.18 o 
   3  23   3        3.83      -19.98     87.08 o 
   4  23   3        0.03       18.61     88.64 o 
  -2  24   3        3.50       39.78    118.75 o 
   0  24   3       11.07       46.89    118.75 o 
   1  24   3      129.99       59.18    121.25 o 
   2  24   3       73.51      132.78    120.29 o 
 -13   0   4      611.48      439.26    154.11 o 
 -12   0   4       89.83       40.73    153.72 o 
 -11   0   4      107.74       75.21    181.97 o 
 -10   0   4      745.50      601.46     72.06 o 
  -9   0   4      168.99      157.38    104.15 o 
  -8   0   4      246.40      267.67     36.26 o 
  -7   0   4     5111.98     4978.91     92.80 o 
  -6   0   4     2764.40     2666.32     60.41 o 
  -5   0   4      560.17      497.49     21.66 o 
  -4   0   4       56.56       48.67     12.38 o 
  -3   0   4    14982.95    16066.94    218.71 o 
  -2   0   4     9830.16     9187.74    141.29 o 
  -1   0   4      466.64      264.94      7.48 o 
   0   0   4   109068.80    99321.75   1602.87 o 
   1   0   4     3683.79     3386.47     44.78 o 
   2   0   4    47086.93    46376.05    537.95 o 
   3   0   4     7350.33     7473.38    138.41 o 
   4   0   4      153.76      155.57     24.80 o 
   5   0   4       79.33      100.46     50.09 o 
   6   0   4     2263.76     2352.12     82.39 o 
   7   0   4       12.54      -16.08     40.40 o 
   8   0   4      595.58      529.63     56.40 o 
   9   0   4      254.41      278.37     57.40 o 
  10   0   4      352.91      392.97     73.37 o 
  11   0   4       76.39      325.82     85.55 o 
  12   0   4       17.13      135.85    115.29 o 
 -13   1   4       20.04     -108.12    196.86 o 
 -12   1   4       13.42      -25.00     63.29 o 
 -11   1   4      211.15      312.15     71.22 o 
 -10   1   4      305.47      320.93     44.82 o 
  -9   1   4      125.37      150.52     38.07 o 
  -8   1   4      127.45      108.35     25.74 o 
  -7   1   4      723.96      792.40     25.80 o 
  -6   1   4     2091.97     2332.13     33.59 o 
  -5   1   4     5690.27     6270.96     69.10 o 
  -4   1   4    26584.06    27883.09    276.97 o 
  -3   1   4     4052.70     4035.83     44.41 o 
  -2   1   4    12595.30    13101.66    133.13 o 
  -1   1   4      246.13      222.88      7.06 o 
   0   1   4     1256.95     1187.96     14.01 o 
   1   1   4     1525.13     1830.69     20.37 o 
   2   1   4     4684.18     5534.60     50.13 o 
   3   1   4     5141.83     5121.09     60.88 o 
   4   1   4      494.07      471.51     21.77 o 
   5   1   4     6996.66     7452.21     93.95 o 
   6   1   4      459.41      593.14     32.28 o 
   7   1   4       75.14      143.08     30.10 o 
   8   1   4        1.99      -32.33     32.33 o 
   9   1   4       37.14      101.62     38.55 o 
  10   1   4      536.09      490.67     46.97 o 
  11   1   4       29.63        6.24     54.66 o 
  12   1   4       40.72       27.14     79.68 o 
 -13   2   4      126.04      -47.73    103.35 o 
 -12   2   4       58.04       24.16     80.88 o 
 -11   2   4        0.42       17.41     58.69 o 
 -10   2   4        7.12      -18.03     40.80 o 
  -9   2   4       61.17       99.47     30.26 o 
  -8   2   4        4.70       -7.19     21.24 o 
  -7   2   4      565.85      625.90     24.39 o 
  -6   2   4       68.65       84.31     15.05 o 
  -5   2   4     1169.71     1198.00     32.41 o 
  -4   2   4     1668.79     1723.46     26.52 o 
  -3   2   4      490.93      508.74     16.76 o 
  -2   2   4      222.62      240.00     10.45 o 
  -1   2   4      525.41      593.76     12.65 o 
   0   2   4    30179.16    31719.35    290.57 o 
   1   2   4     1405.74     1392.18     21.60 o 
   2   2   4     9112.92     9721.60     96.51 o 
   3   2   4        9.89       32.77     11.14 o 
   4   2   4      443.60      469.20     16.71 o 
   5   2   4        6.42       16.10     13.46 o 
   6   2   4      493.20      520.08     39.64 o 
   7   2   4       52.40       11.66     29.95 o 
   8   2   4      117.64       90.72     35.17 o 
   9   2   4      464.81      489.00     54.33 o 
  10   2   4      232.80      179.59     44.95 o 
  11   2   4       24.13      -14.25     52.24 o 
  12   2   4       25.54       50.18    101.17 o 
 -12   3   4      138.48      139.04     82.68 o 
 -11   3   4        3.15       51.05     45.77 o 
 -10   3   4        3.97        2.55     40.71 o 
  -9   3   4      117.51       83.53     30.81 o 
  -8   3   4       72.88       67.53     23.57 o 
  -7   3   4     1621.64     1453.95     33.78 o 
  -6   3   4     4139.74     4452.19     57.67 o 
  -5   3   4     7958.21     7654.67     91.69 o 
  -4   3   4    15283.93    15663.96    167.04 o 
  -3   3   4     4911.15     4629.65     63.95 o 
  -2   3   4    21173.55    21681.97    257.38 o 
  -1   3   4     1888.02     2097.99     26.80 o 
   0   3   4    15660.62    16393.54    173.06 o 
   1   3   4    24424.83    25462.00    234.12 o 
   2   3   4       19.38       30.79      9.24 o 
   3   3   4      104.52      106.94     12.25 o 
   4   3   4      269.26      395.67     16.48 o 
   5   3   4        5.45       36.84     14.35 o 
   6   3   4      104.00       62.29     15.54 o 
   7   3   4      192.30      201.16     32.32 o 
   8   3   4     1523.85     1426.47     71.74 o 
   9   3   4       14.76       25.78     38.66 o 
  10   3   4       98.16      100.15     44.17 o 
  11   3   4       43.56       56.75     72.06 o 
  12   3   4        8.06       73.62     94.73 o 
 -12   4   4       87.88       37.68     68.13 o 
 -11   4   4      340.90      402.51     62.36 o 
 -10   4   4        0.19       17.14     42.02 o 
  -9   4   4       10.24       41.48     30.71 o 
  -8   4   4      246.85      299.87     26.82 o 
  -7   4   4     3829.13     3769.20     57.47 o 
  -6   4   4     1352.21     1155.60     28.22 o 
  -5   4   4      244.03      171.26     14.69 o 
  -4   4   4        0.02       -4.86     10.73 o 
  -3   4   4     1405.12     1646.63     29.63 o 
  -2   4   4     6598.81     6157.57     96.92 o 
  -1   4   4    15721.94    15915.03    188.77 o 
   0   4   4    34678.84    33449.36    350.26 o 
   1   4   4     7102.03     6975.80     81.72 o 
   2   4   4     5186.93     4835.00     60.03 o 
   3   4   4     4411.14     4553.28     63.58 o 
   4   4   4      484.10      711.10     21.60 o 
   5   4   4       87.93       64.00     16.48 o 
   6   4   4        2.86        7.18     17.51 o 
   7   4   4      731.61      768.56     39.18 o 
   8   4   4      173.27      189.82     37.66 o 
   9   4   4       57.27       37.32     37.89 o 
  10   4   4       20.14      -16.20     42.34 o 
  11   4   4      218.98      180.76     56.88 o 
  12   4   4        9.91      -14.67     81.13 o 
 -12   5   4      144.12      153.42     70.94 o 
 -11   5   4      336.28      496.51     80.15 o 
 -10   5   4     1622.49     1783.12     68.17 o 
  -9   5   4      320.30      370.51     52.33 o 
  -8   5   4      370.30      331.26     32.93 o 
  -7   5   4      146.95      111.75     20.35 o 
  -6   5   4      719.87      917.16     28.37 o 
  -5   5   4       17.58       12.34      9.40 o 
  -4   5   4     5243.61     5618.14     74.27 o 
  -3   5   4     1034.21     1033.93     26.97 o 
  -2   5   4     4819.02     5247.87     77.54 o 
  -1   5   4       96.37      108.08      9.64 o 
   0   5   4      763.06      864.33     18.37 o 
   1   5   4     5802.18     5929.42     80.38 o 
   2   5   4      475.23      640.34     19.62 o 
   3   5   4     8908.17     9085.50    115.24 o 
   4   5   4      251.37      275.46     19.21 o 
   5   5   4     3915.78     4057.30     68.77 o 
   6   5   4      378.39      356.51     21.95 o 
   7   5   4      219.95      255.92     28.45 o 
   8   5   4      382.53      292.88     37.88 o 
   9   5   4       62.52       29.76     43.68 o 
  10   5   4       72.81       58.45     47.58 o 
  11   5   4      181.06      107.66     91.62 o 
  12   5   4       49.92      107.87     97.23 o 
 -12   6   4      146.61       94.34     69.03 o 
 -11   6   4       74.31      107.75     47.40 o 
 -10   6   4      299.23      230.42     44.55 o 
  -9   6   4      352.00      432.80     45.07 o 
  -8   6   4        7.70       -3.38     27.14 o 
  -7   6   4     3979.09     4284.81     63.36 o 
  -6   6   4     2581.66     2769.33     45.19 o 
  -5   6   4     1346.10     1316.54     32.57 o 
  -4   6   4     2575.22     2692.50     48.38 o 
  -3   6   4      381.67      408.07     17.04 o 
  -2   6   4     1104.47     1169.32     43.39 o 
  -1   6   4     1403.25     1423.66     26.25 o 
   0   6   4     8037.19     8793.84    124.85 o 
   1   6   4      291.51      284.38     14.85 o 
   2   6   4       78.49       69.62     14.08 o 
   3   6   4      383.12      426.27     21.65 o 
   4   6   4      436.05      423.22     25.30 o 
   5   6   4      776.85      846.15     31.30 o 
   6   6   4     3206.07     3285.60     84.18 o 
   7   6   4      484.46      535.39     35.64 o 
   8   6   4      373.90      428.22     39.47 o 
   9   6   4       71.12        3.68     38.95 o 
  10   6   4       52.79       22.87     47.82 o 
  11   6   4       40.13       59.02     59.42 o 
  12   6   4        5.22       94.50     77.14 o 
 -12   7   4       47.10      -56.84     71.93 o 
 -11   7   4      180.97      198.85     51.09 o 
 -10   7   4      255.79      237.32     46.74 o 
  -9   7   4      308.22      323.08     36.36 o 
  -8   7   4       81.71       73.39     28.33 o 
  -7   7   4     4581.09     4532.92     66.71 o 
  -6   7   4       28.54       52.16     19.83 o 
  -5   7   4     2046.98     1934.20     54.49 o 
  -4   7   4      105.92       75.71     23.66 o 
  -3   7   4     1713.59     1673.36     35.55 o 
  -2   7   4     1176.16     1123.50     29.77 o 
  -1   7   4     4846.98     4979.45     69.71 o 
   0   7   4      130.13      134.34     12.46 o 
   1   7   4      561.82      557.93     20.68 o 
   2   7   4        9.30       25.74     14.70 o 
   3   7   4     1713.86     1594.71     35.91 o 
   4   7   4      115.11       52.78     18.99 o 
   5   7   4     1456.25     1334.16     41.65 o 
   6   7   4        8.15      -15.61     27.16 o 
   7   7   4      164.12      115.88     32.86 o 
   8   7   4      199.41      177.98     38.03 o 
   9   7   4       14.10      -38.90     38.90 o 
  10   7   4       15.97       -8.71     47.93 o 
  11   7   4       26.35       44.79     60.98 o 
 -12   8   4       34.73       41.45     72.89 o 
 -11   8   4      354.00      367.80     57.99 o 
 -10   8   4        2.33       19.02     45.16 o 
  -9   8   4        8.17        8.83     39.95 o 
  -8   8   4       11.31       -0.24     28.75 o 
  -7   8   4     1002.89      933.51     34.08 o 
  -6   8   4      960.18      864.42     30.38 o 
  -5   8   4        2.40       -8.91     18.23 o 
  -4   8   4      183.50      231.33     22.54 o 
  -3   8   4      154.50      158.34     16.61 o 
  -2   8   4     2038.77     2053.93     43.90 o 
  -1   8   4      381.54      335.21     18.44 o 
   0   8   4      935.98      815.81     26.54 o 
   1   8   4     1952.06     2049.50     41.18 o 
   2   8   4      126.35       95.12     15.90 o 
   3   8   4      694.86      778.77     25.84 o 
   4   8   4      838.97     1085.65     34.53 o 
   5   8   4      807.41     1031.43     35.47 o 
   6   8   4        4.95      -27.73     28.01 o 
   7   8   4      476.37      579.91     40.20 o 
   8   8   4       99.73       19.87     37.52 o 
   9   8   4      151.56      102.94     44.52 o 
  10   8   4       83.78       66.55     49.12 o 
  11   8   4      257.30      169.38     99.21 o 
 -12   9   4       91.90      138.75     76.94 o 
 -11   9   4       86.89      188.93     84.83 o 
 -10   9   4      931.68     1070.52     76.66 o 
  -9   9   4     1222.51     1371.19     52.76 o 
  -8   9   4      328.45      377.54     37.76 o 
  -7   9   4      237.95      276.33     32.39 o 
  -6   9   4       68.51       41.25     23.79 o 
  -5   9   4       66.87        6.89     21.57 o 
  -4   9   4       16.04        9.40     14.32 o 
  -3   9   4     1224.66     1270.83     38.58 o 
  -2   9   4      484.84      553.38     32.88 o 
  -1   9   4     1054.96     1253.32     40.63 o 
   0   9   4       93.35      100.58     20.64 o 
   1   9   4     1768.91     1845.40     40.75 o 
   2   9   4     1029.95     1063.53     28.54 o 
   3   9   4     7224.68     7914.88    121.33 o 
   4   9   4       18.11      -15.10     21.08 o 
   5   9   4      710.97      805.95     34.65 o 
   6   9   4      140.88      130.16     31.18 o 
   7   9   4      379.62      380.49     36.97 o 
   8   9   4       65.05       31.01     36.65 o 
   9   9   4      305.57      350.92     48.12 o 
  10   9   4       55.34      -23.94     53.66 o 
  11   9   4      207.50      178.49     70.55 o 
 -11  10   4       50.30      -83.39     89.23 o 
 -10  10   4       19.96       13.29     56.56 o 
  -9  10   4      220.17      263.73     43.99 o 
  -8  10   4       71.26       50.27     43.02 o 
  -7  10   4      377.44      420.01     41.47 o 
  -6  10   4     1370.14     1622.66     68.86 o 
  -5  10   4     2342.89     2457.11     56.32 o 
  -4  10   4     1336.35     1437.02     53.41 o 
  -3  10   4       64.83       59.62     23.41 o 
  -2  10   4       10.64      -11.75     11.75 o 
  -1  10   4     2999.57     3185.84     63.51 o 
   0  10   4        2.39      -14.20     17.25 o 
   1  10   4      388.95      420.18     23.29 o 
   2  10   4      190.00      160.29     25.27 o 
   3  10   4      947.94      985.94     32.84 o 
   4  10   4       83.20      112.01     26.08 o 
   5  10   4       73.11       52.89     25.42 o 
   6  10   4     1800.41     2042.82     67.84 o 
   7  10   4      304.52      279.65     37.21 o 
   8  10   4      445.02      415.75     43.12 o 
   9  10   4       27.42       60.42     44.14 o 
  10  10   4       15.62       87.92    108.89 o 
  11  10   4        0.13      -28.63     70.92 o 
 -11  11   4      194.33      295.02     96.25 o 
 -10  11   4      224.82      155.31     61.87 o 
  -9  11   4       21.52       38.46     42.84 o 
  -8  11   4        5.82       48.44     39.70 o 
  -7  11   4     2653.00     2533.31     75.19 o 
  -6  11   4      514.96      499.89     47.32 o 
  -5  11   4       67.66       72.34     27.26 o 
  -4  11   4      889.04      872.19     35.17 o 
  -3  11   4      497.85      486.80     25.93 o 
  -2  11   4     1773.59     1717.53     61.65 o 
  -1  11   4      369.83      545.54     25.46 o 
   0  11   4     1828.44     2138.88     61.33 o 
   1  11   4        8.73        8.83     21.88 o 
   2  11   4      277.68      237.47     26.31 o 
   3  11   4       72.00       63.38     23.61 o 
   4  11   4     1973.05     1798.53     50.28 o 
   5  11   4       19.59       10.99     28.90 o 
   6  11   4      838.53      637.04     38.97 o 
   7  11   4       77.10       24.40     38.40 o 
   8  11   4        0.15       31.02     41.82 o 
   9  11   4       43.90       37.15     49.87 o 
  10  11   4       75.66       61.07     60.61 o 
  11  11   4       12.71       24.64     73.48 o 
 -11  12   4       10.95       40.20    101.46 o 
 -10  12   4      127.35       88.96     60.06 o 
  -9  12   4       28.75      -18.34     46.15 o 
  -8  12   4       58.67      -40.79     50.26 o 
  -7  12   4      125.87      158.07     41.19 o 
  -6  12   4      212.09      286.35     47.35 o 
  -5  12   4     1031.16     1095.87     67.68 o 
  -4  12   4       52.21       67.74     26.66 o 
  -3  12   4      215.63      207.03     26.53 o 
  -2  12   4      685.64      646.30     31.16 o 
  -1  12   4     1091.53     1161.55     40.60 o 
   0  12   4      122.61      143.06     24.06 o 
   1  12   4        2.48      -14.15     23.05 o 
   2  12   4      688.20      751.65     52.05 o 
   3  12   4      234.34      229.97     35.14 o 
   4  12   4       57.32       86.86     30.48 o 
   5  12   4       73.03       57.52     30.38 o 
   6  12   4        6.28       36.13     36.32 o 
   7  12   4        1.26        7.94     41.20 o 
   8  12   4        0.08        4.99     44.42 o 
   9  12   4      185.56      136.22     56.12 o 
  10  12   4      161.94      234.12     64.92 o 
 -11  13   4        1.07      -32.76    102.86 o 
 -10  13   4      179.15      282.12     65.89 o 
  -9  13   4      163.61      265.09     50.62 o 
  -8  13   4      527.17      642.42    103.07 o 
  -7  13   4      152.90      202.80     44.02 o 
  -6  13   4     1590.20     1455.54     69.21 o 
  -5  13   4      309.22      286.77     45.44 o 
  -4  13   4      171.50      134.47     29.08 o 
  -3  13   4      137.94      135.52     27.53 o 
  -2  13   4        9.49      -24.37     24.37 o 
  -1  13   4      329.51      404.64     35.32 o 
   0  13   4        6.13       -3.57     39.00 o 
   1  13   4     1755.07     1819.03     51.53 o 
   2  13   4      782.40      835.30     44.50 o 
   3  13   4       20.07        1.79     28.98 o 
   4  13   4       12.94       40.08     36.33 o 
   5  13   4       12.44        7.74     35.96 o 
   6  13   4        4.45      -14.92     37.41 o 
   7  13   4       11.44       23.38     41.45 o 
   8  13   4        1.43       84.53     47.88 o 
   9  13   4      174.76      255.11     58.87 o 
  10  13   4       12.63      -46.35     71.44 o 
 -10  14   4        0.70      113.15     65.48 o 
  -9  14   4       36.02       65.04     49.69 o 
  -8  14   4      487.21      655.47     78.66 o 
  -7  14   4       90.06       71.27     65.71 o 
  -6  14   4       71.82      127.51     82.00 o 
  -5  14   4     1211.94     1378.82     91.69 o 
  -4  14   4      158.46       87.39     39.73 o 
  -3  14   4      219.09      239.00     34.31 o 
  -2  14   4      164.28      157.81     29.45 o 
  -1  14   4        5.82      -19.55     27.22 o 
   0  14   4        5.07       -1.60     27.15 o 
   1  14   4     1888.89     1947.16     78.72 o 
   2  14   4       65.19       41.76     30.64 o 
   3  14   4        4.32      -14.56     41.56 o 
   4  14   4        6.41       -0.53     36.46 o 
   5  14   4       88.76      138.99     62.03 o 
   6  14   4      822.58      960.55     56.32 o 
   7  14   4        3.31        4.15     44.02 o 
   8  14   4        5.87      -19.36     53.37 o 
   9  14   4        8.52       55.00     58.32 o 
  10  14   4       17.03      104.78     73.21 o 
 -10  15   4       44.63       31.25     67.35 o 
  -9  15   4      199.00      331.88     67.25 o 
  -8  15   4       11.88       -3.44     53.83 o 
  -7  15   4       34.73      143.39     68.92 o 
  -6  15   4      186.01      215.67     50.61 o 
  -5  15   4       73.89      115.66     52.72 o 
  -4  15   4       50.40       64.76     44.25 o 
  -3  15   4     3222.81     2941.27     91.74 o 
  -2  15   4      564.00      506.44     40.52 o 
  -1  15   4     1866.34     1761.10     60.36 o 
   0  15   4       53.81       71.23     33.39 o 
   1  15   4       26.17       15.13     42.24 o 
   2  15   4      580.32      567.43     42.49 o 
   3  15   4       34.75      -19.70     36.75 o 
   4  15   4     2002.67     1937.18     92.74 o 
   5  15   4        6.02        0.86     52.32 o 
   6  15   4       63.01       42.27     43.64 o 
   7  15   4        0.24       26.82     49.49 o 
   8  15   4        5.17      -37.14     53.71 o 
   9  15   4       18.90       13.99     63.02 o 
  -9  16   4       61.23       36.12     63.26 o 
  -8  16   4       71.06       67.57     58.28 o 
  -7  16   4       47.46       29.30     70.55 o 
  -6  16   4      602.88      600.46    130.38 o 
  -5  16   4      797.81      736.72     61.02 o 
  -4  16   4      194.62      189.01     48.71 o 
  -3  16   4      493.38      507.11    114.36 o 
  -2  16   4       15.48      -49.82     49.82 o 
  -1  16   4      511.61      637.87    112.89 o 
   0  16   4      563.96      536.11     51.44 o 
   1  16   4      104.88       23.32     44.43 o 
   2  16   4      808.26      779.84     58.26 o 
   3  16   4      198.65      145.86     55.80 o 
   4  16   4      331.28      202.94     54.34 o 
   5  16   4       64.30       43.66     55.15 o 
   6  16   4      132.15      119.23     50.22 o 
   7  16   4       39.06       24.59     59.28 o 
   8  16   4        6.13       72.15     66.21 o 
   9  16   4      501.43      456.82     97.01 o 
  -9  17   4        0.39       22.25     67.52 o 
  -8  17   4       78.20       84.22     61.93 o 
  -7  17   4       11.37      -71.60     71.60 o 
  -6  17   4        1.70       28.33     64.34 o 
  -5  17   4        7.20       19.23     53.60 o 
  -4  17   4      182.11      157.53     51.99 o 
  -3  17   4      743.44      802.75     61.24 o 
  -2  17   4      531.18      568.80     67.86 o 
  -1  17   4     1173.28     1137.25     63.62 o 
   0  17   4      306.36      261.14     63.71 o 
   1  17   4       53.22       72.96     47.93 o 
   2  17   4      212.10      148.68     50.91 o 
   3  17   4      173.93      130.81     50.55 o 
   4  17   4       48.46       42.15     52.27 o 
   5  17   4      114.99      103.96     59.94 o 
   6  17   4       82.77      175.31     54.58 o 
   7  17   4       33.63      179.67    100.00 o 
   8  17   4      138.25      145.20     70.71 o 
  -8  18   4       37.74       63.50     67.16 o 
  -7  18   4        1.11      -47.35     76.68 o 
  -6  18   4       29.80       85.78     73.95 o 
  -5  18   4       46.01       72.06     69.24 o 
  -4  18   4      103.69       76.07     52.74 o 
  -3  18   4      193.88      168.77     51.16 o 
  -2  18   4        2.09       43.63     60.65 o 
  -1  18   4      546.12      493.48     56.65 o 
   0  18   4        9.64        5.93     58.99 o 
   1  18   4      523.31      557.16    101.43 o 
   2  18   4       61.64       20.77     52.24 o 
   3  18   4       88.37      205.26     52.73 o 
   4  18   4      111.70      105.22     58.79 o 
   5  18   4      120.38      156.16     85.84 o 
   6  18   4        1.33      -73.15     73.15 o 
   7  18   4        4.39       93.84     65.12 o 
   8  18   4       40.26       63.88     88.19 o 
  -8  19   4       69.26       83.94     67.93 o 
  -7  19   4        1.23       74.55     82.70 o 
  -6  19   4       33.79      -63.19     75.37 o 
  -5  19   4       12.51      -13.25     76.09 o 
  -4  19   4      143.12       26.78     68.20 o 
  -3  19   4     1165.27     1038.10     70.73 o 
  -2  19   4      242.49      137.69     64.64 o 
  -1  19   4      364.04      356.72     57.31 o 
   0  19   4       73.43      174.90     68.32 o 
   1  19   4       58.91       -5.83     51.11 o 
   2  19   4      659.20      697.62     63.18 o 
   3  19   4       50.27       62.10     55.63 o 
   4  19   4      362.14      313.34     63.76 o 
   5  19   4      198.93      274.94     83.80 o 
   6  19   4       32.83       34.58     84.10 o 
   7  19   4       20.82       32.62     71.50 o 
  -7  20   4        9.45       27.54    105.78 o 
  -6  20   4      141.92      158.98     83.88 o 
  -5  20   4       15.70       54.32     79.39 o 
  -4  20   4        6.09       28.65     67.19 o 
  -3  20   4      349.25      400.69     64.71 o 
  -2  20   4       28.63       35.65     74.36 o 
  -1  20   4      215.00      178.58     58.04 o 
   0  20   4      113.89      -28.41     70.13 o 
   1  20   4       76.63      154.93     59.37 o 
   2  20   4      283.23      212.20     62.56 o 
   3  20   4      121.10       77.81     60.29 o 
   4  20   4      245.36      228.00     87.62 o 
   5  20   4      124.99       89.68     85.80 o 
   6  20   4       54.79      109.37    145.84 o 
  -6  21   4       87.28      154.55     91.49 o 
  -5  21   4       86.28      127.44     82.53 o 
  -4  21   4       47.43       43.70     73.37 o 
  -3  21   4       46.24      119.87    125.76 o 
  -2  21   4      146.60      171.51     75.75 o 
  -1  21   4      157.37      102.42     61.00 o 
   0  21   4      110.84      131.22    119.62 o 
   1  21   4      148.16       78.66     59.13 o 
   2  21   4       17.71      111.72     77.75 o 
   3  21   4        1.76       11.32     77.61 o 
   4  21   4      141.18       70.75     84.60 o 
   5  21   4        7.44       -6.57    116.83 o 
   6  21   4       10.56       54.76    136.04 o 
  -5  22   4      122.84      124.90    117.02 o 
  -4  22   4       76.33      101.99     88.97 o 
  -3  22   4        1.08      107.42     78.15 o 
  -2  22   4        0.67      -17.13     75.72 o 
  -1  22   4      242.69      441.43     83.51 o 
   0  22   4       53.66       61.30    113.18 o 
   1  22   4        4.80       49.82     78.00 o 
   2  22   4        9.61       78.69    154.78 o 
   3  22   4       10.62      -80.76     80.76 o 
   4  22   4      141.76      265.56    125.48 o 
  -4  23   4       40.23      114.52    126.63 o 
  -3  23   4        0.24       87.81    116.06 o 
  -2  23   4        4.52       97.42    119.14 o 
   0  23   4        2.36      -77.25    117.21 o 
   1  23   4      107.34      125.28    117.79 o 
   2  23   4       82.84      235.77    121.63 o 
   3  23   4       11.30      167.56    119.71 o 
   0  24   4       58.71      225.59    132.20 o 
   1  24   4      122.96      264.79    124.52 o 
 -13   1   5      466.43      410.92    105.06 o 
 -12   1   5       21.31      -46.13     89.51 o 
 -11   1   5      862.58      792.72     56.35 o 
 -10   1   5       82.73      108.32     41.29 o 
  -9   1   5      708.49      704.61     38.76 o 
  -8   1   5     3618.61     3734.86     75.98 o 
  -7   1   5       25.07       -7.45     14.42 o 
  -6   1   5     6241.95     6154.42     72.62 o 
  -5   1   5     1987.82     1812.13     44.42 o 
  -4   1   5    15101.50    15188.44    154.60 o 
  -3   1   5    21874.38    22264.61    248.35 o 
  -2   1   5     1223.67     1170.14     17.95 o 
  -1   1   5    39930.99    40484.57    440.99 o 
   0   1   5     7843.64     8308.97     78.47 o 
   1   1   5     3205.54     3080.14     34.54 o 
   2   1   5      814.40      735.04     16.37 o 
   3   1   5    11439.15    11238.38    118.12 o 
   4   1   5     1173.59     1250.50     26.36 o 
   5   1   5     6130.38     6335.49     77.81 o 
   6   1   5       56.43       94.74     27.75 o 
   7   1   5     1753.89     1800.65     53.08 o 
   8   1   5      115.46      110.29     36.19 o 
   9   1   5      655.74      726.12     47.56 o 
  10   1   5       20.34       -4.80     55.71 o 
  11   1   5      145.45      130.35     57.92 o 
  12   1   5       19.64      135.78    100.50 o 
 -12   2   5       18.97      -87.96     87.96 o 
 -11   2   5      302.66      360.72     49.73 o 
 -10   2   5     1066.37     1138.19     91.66 o 
  -9   2   5     8317.82     8429.59    143.39 o 
  -8   2   5     5469.39     5167.73     77.88 o 
  -7   2   5     5033.52     4860.29     67.94 o 
  -6   2   5     6647.78     6258.17     78.75 o 
  -5   2   5      114.59      161.40     12.60 o 
  -4   2   5    22823.83    24792.20    261.72 o 
  -3   2   5    14318.97    12973.70    147.06 o 
  -2   2   5     2118.39     2432.96     36.72 o 
  -1   2   5     3590.32     3045.90     40.22 o 
   0   2   5      528.29      557.57     14.33 o 
   1   2   5      333.46      323.10     11.47 o 
   2   2   5       72.76       60.86      8.66 o 
   3   2   5     1223.21     1253.80     25.53 o 
   4   2   5      305.74      261.28     16.16 o 
   5   2   5     2088.22     1953.10     52.47 o 
   6   2   5        3.23       34.84     23.43 o 
   7   2   5      716.67      561.30     38.22 o 
   8   2   5      308.30      505.98     40.99 o 
   9   2   5       30.87      -26.67     44.54 o 
  10   2   5      764.41      929.38     57.57 o 
  11   2   5       60.38        8.73     58.88 o 
  12   2   5     1413.18     1657.31    114.73 o 
 -12   3   5      108.65        0.12     89.51 o 
 -11   3   5      767.67      822.83     55.82 o 
 -10   3   5      887.27      703.97     50.02 o 
  -9   3   5      477.48      453.61     36.65 o 
  -8   3   5       16.10        4.46     25.47 o 
  -7   3   5      482.18      529.44     26.86 o 
  -6   3   5     3700.57     3645.58     51.73 o 
  -5   3   5    12122.70    12567.54    143.90 o 
  -4   3   5     9940.33    10186.98    124.39 o 
  -3   3   5     3545.60     3620.05     49.05 o 
  -2   3   5       43.80       70.95      7.18 o 
  -1   3   5     1748.17     2059.75     29.55 o 
   0   3   5    11107.47    10588.69    119.30 o 
   1   3   5      534.91      604.42     16.72 o 
   2   3   5     9671.89     9608.32    111.56 o 
   3   3   5      138.92      112.51     14.38 o 
   4   3   5        4.57      -11.54     14.86 o 
   5   3   5      708.14      788.02     24.19 o 
   6   3   5       58.20       90.25     17.91 o 
   7   3   5     3363.75     3224.48     85.15 o 
   8   3   5      184.11      224.15     38.24 o 
   9   3   5      759.27      683.89     48.74 o 
  10   3   5      171.46      209.30     49.09 o 
  11   3   5       54.30       17.03     56.75 o 
  12   3   5       22.60       16.57    135.08 o 
 -12   4   5        3.32      -69.09    100.69 o 
 -11   4   5       66.58       80.35     59.19 o 
 -10   4   5       48.38      -20.20     43.29 o 
  -9   4   5       88.06      120.70     32.43 o 
  -8   4   5      940.44      907.73     36.51 o 
  -7   4   5        0.02       26.62     17.11 o 
  -6   4   5      315.01      315.02     17.05 o 
  -5   4   5       10.85       22.98     13.14 o 
  -4   4   5     5747.98     5644.03     72.72 o 
  -3   4   5      401.56      407.90     14.16 o 
  -2   4   5     1123.26     1058.30     20.10 o 
  -1   4   5       21.04       10.30      8.74 o 
   0   4   5    10326.95    10766.99    129.20 o 
   1   4   5     1494.05     1561.59     25.91 o 
   2   4   5     3184.03     3525.26     50.28 o 
   3   4   5     3300.46     3381.29     48.36 o 
   4   4   5       70.33       19.45     15.95 o 
   5   4   5      249.87      215.23     19.91 o 
   6   4   5      629.20      658.12     29.98 o 
   7   4   5        2.75        4.72     22.17 o 
   8   4   5     1997.78     1917.67     99.38 o 
   9   4   5       51.26      -39.00     39.00 o 
  10   4   5        1.40      -41.82     49.08 o 
  11   4   5        0.44       12.42     57.81 o 
  12   4   5        0.82       -4.86     83.55 o 
 -12   5   5      354.82      264.11     97.05 o 
 -11   5   5      633.98      589.84     71.07 o 
 -10   5   5     2081.88     2166.60     90.78 o 
  -9   5   5     1294.62     1176.82     45.21 o 
  -8   5   5     1633.18     1542.55     45.01 o 
  -7   5   5       57.10       94.21     17.86 o 
  -6   5   5     7387.23     7265.23    104.13 o 
  -5   5   5      968.08      896.48     27.83 o 
  -4   5   5     6518.74     6115.55     84.91 o 
  -3   5   5     4396.03     4394.00     58.54 o 
  -2   5   5      154.24       95.36     12.18 o 
  -1   5   5     6392.47     5853.17     83.99 o 
   0   5   5    13631.06    13901.15    165.79 o 
   1   5   5     6158.32     5422.71     70.05 o 
   2   5   5      253.37      228.29     16.10 o 
   3   5   5    11447.93    10899.62    136.68 o 
   4   5   5      176.71      143.19     19.08 o 
   5   5   5     4144.46     4101.00     64.59 o 
   6   5   5       55.04       32.57     22.63 o 
   7   5   5     2650.25     2655.48     55.94 o 
   8   5   5      591.62      475.95     41.40 o 
   9   5   5      408.54      510.58     49.51 o 
  10   5   5       15.05      -48.04     48.04 o 
  11   5   5        0.57        3.40     61.24 o 
 -12   6   5        7.20       79.79    177.36 o 
 -11   6   5       12.64       53.37     63.58 o 
 -10   6   5      579.17      625.60     83.51 o 
  -9   6   5      158.58      168.29     33.55 o 
  -8   6   5     2073.76     2017.99     52.31 o 
  -7   6   5       63.24       91.02     17.96 o 
  -6   6   5     5406.44     5017.00    137.73 o 
  -5   6   5       13.34       39.85     19.59 o 
  -4   6   5     2830.24     3053.43     46.26 o 
  -3   6   5     3401.92     3218.49     49.14 o 
  -2   6   5      570.66      522.56     16.65 o 
  -1   6   5     1567.29     1331.39     25.46 o 
   0   6   5     1968.94     2082.17     32.48 o 
   1   6   5     6718.57     7114.18     89.94 o 
   2   6   5     5967.88     6677.36    100.90 o 
   3   6   5      403.54      397.11     19.75 o 
   4   6   5      200.14      293.37     20.56 o 
   5   6   5      387.64      451.36     28.46 o 
   6   6   5      350.10      436.91     27.21 o 
   7   6   5      176.62      199.33     26.63 o 
   8   6   5      551.86      536.14     43.12 o 
   9   6   5      174.54       77.18     45.73 o 
  10   6   5      712.12      796.51     58.98 o 
  11   6   5       60.99      102.16    107.36 o 
 -12   7   5      362.94      407.63    100.34 o 
 -11   7   5      907.79     1090.24     80.39 o 
 -10   7   5      521.12      612.65     68.11 o 
  -9   7   5      132.01      175.58     40.11 o 
  -8   7   5      589.29      586.70     36.49 o 
  -7   7   5      563.21      638.57     30.00 o 
  -6   7   5     2001.97     1892.54     43.07 o 
  -5   7   5      306.85      351.48     28.70 o 
  -4   7   5     2411.43     2353.96     51.36 o 
  -3   7   5       61.76       42.35     15.43 o 
  -2   7   5        1.68        0.61     12.03 o 
  -1   7   5     5171.52     5143.10     71.74 o 
   0   7   5     6076.59     6055.10     83.44 o 
   1   7   5     5816.79     5964.63     83.44 o 
   2   7   5     9351.02     9801.98    142.85 o 
   3   7   5      192.24      237.48     18.57 o 
   4   7   5       44.71       57.50     19.40 o 
   5   7   5      262.66      240.69     26.57 o 
   6   7   5      103.15      139.61     28.25 o 
   7   7   5      561.80      638.01     34.28 o 
   8   7   5       47.63      103.38     39.01 o 
   9   7   5      549.02      409.87     73.46 o 
  10   7   5        2.78       58.64     60.69 o 
  11   7   5        0.02       80.23     62.04 o 
 -12   8   5       83.49      232.36     98.09 o 
 -11   8   5        0.25      -55.67     66.37 o 
 -10   8   5      126.07      106.78     44.67 o 
  -9   8   5       27.77       54.39     38.56 o 
  -8   8   5       73.29       25.98     46.68 o 
  -7   8   5      469.20      571.99     34.89 o 
  -6   8   5     2273.36     2116.43     49.82 o 
  -5   8   5       43.86       54.77     21.14 o 
  -4   8   5     1107.68     1067.11     44.44 o 
  -3   8   5     1495.13     1413.24     34.25 o 
  -2   8   5     5615.77     5144.67     73.29 o 
  -1   8   5      992.37      966.19     25.23 o 
   0   8   5     5639.52     5553.21     93.90 o 
   1   8   5      216.08      195.60     16.47 o 
   2   8   5     1097.73     1125.84     38.88 o 
   3   8   5     2722.75     3093.61     55.11 o 
   4   8   5     1583.71     1621.56     40.85 o 
   5   8   5      740.13      803.57     34.12 o 
   6   8   5     1420.68     1378.11     46.43 o 
   7   8   5        5.28       13.29     34.18 o 
   8   8   5      760.18      630.76     50.33 o 
   9   8   5      155.00      112.55     47.98 o 
  10   8   5       36.38      -48.54     63.40 o 
  11   8   5      144.17      139.25     69.15 o 
 -12   9   5      407.52      423.91    119.62 o 
 -11   9   5      101.80      202.21     90.54 o 
 -10   9   5     1042.87     1100.37     70.10 o 
  -9   9   5      144.59      141.69     55.88 o 
  -8   9   5      827.26      973.80     48.17 o 
  -7   9   5      827.76      798.74     38.97 o 
  -6   9   5     1019.76     1175.57     41.42 o 
  -5   9   5        0.04       10.91     22.27 o 
  -4   9   5     2067.19     2064.29     45.90 o 
  -3   9   5       68.44      102.74     18.53 o 
  -2   9   5      918.55      973.85     29.35 o 
  -1   9   5      235.93      315.79     19.41 o 
   0   9   5     1123.71     1198.88     34.71 o 
   1   9   5     5805.25     5471.04    100.35 o 
   2   9   5       33.91       18.17     20.71 o 
   3   9   5     6306.55     5956.16    100.95 o 
   4   9   5       23.24       38.45     22.19 o 
   5   9   5     1770.68     1574.97     43.91 o 
   6   9   5        6.40        9.06     30.68 o 
   7   9   5        5.28        8.31     34.82 o 
   8   9   5        3.75        2.69     40.85 o 
   9   9   5       89.18      103.44     47.76 o 
  10   9   5       79.95       -9.15     57.59 o 
  11   9   5       19.14       11.59     72.60 o 
 -11  10   5        4.36      -90.90     90.90 o 
 -10  10   5       41.22       32.03     78.70 o 
  -9  10   5       92.83       65.77     46.89 o 
  -8  10   5       91.44       79.54     38.44 o 
  -7  10   5      324.03      390.78     35.93 o 
  -6  10   5     1364.19     1267.14     59.77 o 
  -5  10   5      954.36      963.71     43.66 o 
  -4  10   5       79.90      110.12     22.01 o 
  -3  10   5      417.24      346.54     23.08 o 
  -2  10   5       14.59      -14.62     18.27 o 
  -1  10   5     4459.06     4575.86     75.12 o 
   0  10   5      929.53     1028.96     37.89 o 
   1  10   5       19.97       25.62     18.48 o 
   2  10   5     1142.57     1193.76     32.34 o 
   3  10   5      165.22      184.66     25.19 o 
   4  10   5       12.21       41.12     23.87 o 
   5  10   5      646.85      747.24     43.67 o 
   6  10   5      709.23      574.23     38.61 o 
   7  10   5      172.64      176.07     61.25 o 
   8  10   5        2.63      -42.80     42.80 o 
   9  10   5       34.10       53.39     47.54 o 
  10  10   5       11.06       16.06     68.18 o 
  11  10   5        3.72       -8.76     69.49 o 
 -11  11   5       23.58      -87.10     89.09 o 
 -10  11   5      601.61      858.90    124.41 o 
  -9  11   5       41.93       57.09     42.97 o 
  -8  11   5      409.49      484.58     55.43 o 
  -7  11   5       24.97       73.21     36.57 o 
  -6  11   5      999.57      903.13     56.09 o 
  -5  11   5       50.19       18.85     27.62 o 
  -4  11   5       21.45      -18.90     18.90 o 
  -3  11   5     1911.15     1959.88     59.25 o 
  -2  11   5       50.53       83.04     20.44 o 
  -1  11   5     2525.56     2757.73     66.54 o 
   0  11   5     1629.52     1755.74     54.00 o 
   1  11   5     4364.14     4554.89     78.26 o 
   2  11   5       18.71       10.85     24.49 o 
   3  11   5     5009.50     5360.33     91.56 o 
   4  11   5      234.80      285.47     29.60 o 
   5  11   5      623.89      607.30     38.44 o 
   6  11   5     1354.13     1397.26     53.58 o 
   7  11   5      445.31      437.08     43.53 o 
   8  11   5      210.68      134.21     48.20 o 
   9  11   5       19.46      -48.56     48.56 o 
  10  11   5        9.31       19.90     68.00 o 
 -11  12   5       28.45       -2.22     92.55 o 
 -10  12   5       12.84       95.59     85.54 o 
  -9  12   5      174.59       98.93     45.12 o 
  -8  12   5       53.68       60.29     42.65 o 
  -7  12   5      960.93     1039.45     58.11 o 
  -6  12   5     1065.50      939.13     57.29 o 
  -5  12   5      687.77      668.39     49.22 o 
  -4  12   5     3548.06     3323.83     78.85 o 
  -3  12   5      183.06      166.97     26.93 o 
  -2  12   5     4596.32     4642.31    104.69 o 
  -1  12   5       16.29        5.56     14.93 o 
   0  12   5     2148.60     2017.31     58.01 o 
   1  12   5      150.59      260.19     39.47 o 
   2  12   5     1227.00     1113.64     42.46 o 
   3  12   5      457.24      671.10     40.73 o 
   4  12   5     4053.21     4077.69     86.90 o 
   5  12   5      322.15      383.95     33.81 o 
   6  12   5     1391.21     1343.50     54.16 o 
   7  12   5       77.84      118.14     41.82 o 
   8  12   5      150.24      129.42     47.50 o 
   9  12   5      194.33      349.08     57.23 o 
  10  12   5      164.62      139.50     70.95 o 
 -10  13   5      504.83      608.71    135.18 o 
  -9  13   5      114.99      143.43     49.55 o 
  -8  13   5       39.23       31.65     51.10 o 
  -7  13   5      161.54      190.51     47.77 o 
  -6  13   5        1.52      -22.69     42.90 o 
  -5  13   5       73.90       15.24     45.30 o 
  -4  13   5        2.64       12.63     24.42 o 
  -3  13   5      164.95       68.68     20.62 o 
  -2  13   5        3.26      -10.21     20.66 o 
  -1  13   5      105.60       46.78     24.97 o 
   0  13   5       52.48       19.88     28.43 o 
   1  13   5     3907.71     4040.49     85.79 o 
   2  13   5      132.04      159.14     29.16 o 
   3  13   5     1881.12     1797.77     68.42 o 
   4  13   5     2616.94     2932.40     73.79 o 
   5  13   5     1442.74     1093.15     50.67 o 
   6  13   5      128.04      241.18     42.59 o 
   7  13   5       75.57       97.44     45.54 o 
   8  13   5       64.27       74.60     48.75 o 
   9  13   5       16.21      -45.17     66.34 o 
  10  13   5       93.50      158.45     74.09 o 
 -10  14   5      129.92      173.76    229.62 o 
  -9  14   5      378.01      369.73     68.98 o 
  -8  14   5        1.73       56.01     51.07 o 
  -7  14   5       36.16       14.65     63.96 o 
  -6  14   5       18.26       33.54     59.50 o 
  -5  14   5     1635.04     1456.43     68.26 o 
  -4  14   5      430.00      396.15     71.50 o 
  -3  14   5      165.93      237.06     41.71 o 
  -2  14   5       84.14       69.25     28.24 o 
  -1  14   5       94.90       93.02     38.43 o 
   0  14   5        3.02      -30.27     30.27 o 
   1  14   5        1.86       -9.70     27.99 o 
   2  14   5      124.25       52.59     35.95 o 
   3  14   5      384.62      446.67     44.82 o 
   4  14   5      449.85      525.30     78.55 o 
   5  14   5       93.79      101.30     46.51 o 
   6  14   5      506.99      561.08     59.05 o 
   7  14   5       45.00      103.61     46.48 o 
   8  14   5       23.88       14.36     61.08 o 
   9  14   5        6.06      -67.14     67.14 o 
 -10  15   5      155.25      171.42     99.19 o 
  -9  15   5       28.67       57.12     50.72 o 
  -8  15   5       59.62      101.40     56.00 o 
  -7  15   5      135.27       83.44     78.98 o 
  -6  15   5      740.17      732.73     75.29 o 
  -5  15   5      235.19      223.13     49.81 o 
  -4  15   5     1012.61      915.97     58.76 o 
  -3  15   5       60.39       66.17     43.09 o 
  -2  15   5       81.73       41.86     37.72 o 
  -1  15   5     1619.26     1645.87     69.28 o 
   0  15   5        4.02      -21.74     50.54 o 
   1  15   5     3740.04     3792.86    108.77 o 
   2  15   5      896.35      704.10     89.46 o 
   3  15   5     2063.50     1998.42     83.47 o 
   4  15   5       68.41       63.70     50.21 o 
   5  15   5        9.37       -9.53     49.96 o 
   6  15   5      371.14      401.84     54.15 o 
   7  15   5      221.71      191.89     48.41 o 
   8  15   5        6.46        9.24     63.15 o 
   9  15   5      125.42       95.51     67.96 o 
  -9  16   5       17.17      127.12     53.98 o 
  -8  16   5        5.40      -55.03     55.03 o 
  -7  16   5      102.03      225.36     83.20 o 
  -6  16   5       48.56       99.78     64.65 o 
  -5  16   5     1146.95      968.53     79.54 o 
  -4  16   5     2718.00     2673.35     95.35 o 
  -3  16   5     1166.10     1128.88     64.19 o 
  -2  16   5     1817.67     1979.25    110.48 o 
  -1  16   5       80.61       41.14     42.60 o 
   0  16   5      452.83      506.52     62.17 o 
   1  16   5      206.15      258.16     46.97 o 
   2  16   5      128.90      114.14     47.78 o 
   3  16   5      119.58       99.35     50.99 o 
   4  16   5      421.13      460.99     59.85 o 
   5  16   5        3.41      -21.59     53.86 o 
   6  16   5      271.94      234.41     54.35 o 
   7  16   5        2.01      -28.29     55.54 o 
   8  16   5       63.53       75.65     81.95 o 
  -9  17   5        0.14      -82.17     87.13 o 
  -8  17   5       65.15       30.47     57.14 o 
  -7  17   5       20.77       55.77     74.00 o 
  -6  17   5      140.67      154.52     72.89 o 
  -5  17   5      302.01      454.35     74.40 o 
  -4  17   5      351.40      316.09     54.31 o 
  -3  17   5        3.68       -7.77     45.79 o 
  -2  17   5       93.05       23.99     57.19 o 
  -1  17   5      181.59      233.76     48.90 o 
   0  17   5      160.91       92.44     61.07 o 
   1  17   5      133.99       90.41     47.49 o 
   2  17   5      105.97       16.96     48.54 o 
   3  17   5      432.19      454.76     59.00 o 
   4  17   5      339.21      402.74     61.88 o 
   5  17   5      485.63      372.01     65.30 o 
   6  17   5      444.67      659.37     61.20 o 
   7  17   5      129.02      150.46     79.96 o 
   8  17   5      782.23      910.85    211.75 o 
  -8  18   5       67.81      102.32     62.62 o 
  -7  18   5        1.64        4.16     81.08 o 
  -6  18   5      262.53      149.03     74.02 o 
  -5  18   5      152.18      -41.76     88.29 o 
  -4  18   5       19.72       17.80     62.29 o 
  -3  18   5      146.20      147.55     53.40 o 
  -2  18   5      178.20      139.72     64.52 o 
  -1  18   5      700.54      690.13     59.79 o 
   0  18   5      117.99       35.99     70.62 o 
   1  18   5       17.80      -36.80     49.95 o 
   2  18   5       35.60       23.01     50.92 o 
   3  18   5        0.90        8.02     52.61 o 
   4  18   5        0.54      -32.06     55.83 o 
   5  18   5       57.66      -25.98     60.84 o 
   6  18   5        1.62      -32.87    133.56 o 
   7  18   5        0.50      -10.76     84.36 o 
  -8  19   5      116.68       59.79     69.88 o 
  -7  19   5      104.20       60.28     80.84 o 
  -6  19   5      310.39      492.70    105.88 o 
  -5  19   5      277.49      315.15     76.75 o 
  -4  19   5       75.68      186.40    160.93 o 
  -3  19   5       26.25       15.35     68.26 o 
  -2  19   5       74.10       81.00     78.11 o 
  -1  19   5      585.33      463.17     57.71 o 
   0  19   5       29.53        2.28     53.94 o 
   1  19   5        8.86      -38.35     53.97 o 
   2  19   5        5.54      -22.16     63.53 o 
   3  19   5        3.65       -5.35     57.33 o 
   4  19   5       73.15       90.17     60.86 o 
   5  19   5       49.83       -7.81     74.85 o 
   6  19   5       74.54       57.61     80.74 o 
   7  19   5        1.14      -77.56     77.91 o 
  -7  20   5       33.45      116.04     92.34 o 
  -6  20   5       34.48      -53.83     83.30 o 
  -5  20   5      150.16      145.09    104.72 o 
  -4  20   5      297.21      309.91     77.21 o 
  -3  20   5       63.04      106.86     92.71 o 
  -2  20   5       16.91       60.49    122.11 o 
  -1  20   5      149.77      264.17     90.79 o 
   0  20   5        7.31      -20.91     58.08 o 
   1  20   5        2.90       92.43     60.52 o 
   2  20   5       31.72      102.16     60.96 o 
   3  20   5       53.44      -13.49     61.68 o 
   4  20   5      174.03      355.78     84.45 o 
   5  20   5       40.34      -42.66    115.68 o 
   6  20   5       23.56       86.55     95.88 o 
  -6  21   5        3.03      118.56     85.69 o 
  -5  21   5       64.37       89.29     86.40 o 
  -4  21   5       30.60       38.87     77.01 o 
  -3  21   5       32.65      -70.62     70.62 o 
  -2  21   5       59.85       -5.10     72.33 o 
  -1  21   5      115.31      171.79    113.37 o 
   0  21   5       89.59      -48.83     70.97 o 
   1  21   5       16.58       13.95     73.23 o 
   2  21   5        0.89       99.85     72.80 o 
   3  21   5       21.99      -56.49    106.45 o 
   4  21   5       69.42       24.79    113.56 o 
   5  21   5       28.84       64.76    132.20 o 
  -5  22   5      148.00      252.79     93.78 o 
  -4  22   5      247.83      309.13     86.85 o 
  -3  22   5       98.76       83.99     84.37 o 
  -2  22   5        8.68      -26.91     76.67 o 
  -1  22   5      255.27      431.77    123.55 o 
   0  22   5       61.49       19.01     79.59 o 
   1  22   5       68.97       84.66     82.53 o 
   2  22   5      128.62       19.60    110.87 o 
   3  22   5       22.01      137.97    119.71 o 
   4  22   5       96.87       19.22    122.21 o 
  -3  23   5        0.04       14.60    111.64 o 
  -2  23   5        0.59      119.33    121.44 o 
   0  23   5        6.21       21.91    119.90 o 
   1  23   5        0.74      -26.33    109.91 o 
   2  23   5       10.03       45.35    120.67 o 
   3  23   5       16.59       36.32    118.94 o 
 -12   0   6      559.06      428.89    136.62 o 
 -11   0   6     1011.70      872.57    132.39 o 
 -10   0   6     2801.61     2842.27    146.04 o 
  -9   0   6      948.53     1160.32    132.11 o 
  -8   0   6     1692.08     1579.84     62.03 o 
  -7   0   6    15138.90    15121.72    232.55 o 
  -6   0   6       42.40       16.62     22.40 o 
  -5   0   6       15.52       27.83     12.93 o 
  -4   0   6     3222.97     3415.93     71.16 o 
  -3   0   6     5586.96     6272.87    113.30 o 
  -2   0   6      893.25      851.67     22.76 o 
  -1   0   6       27.96       13.78      8.95 o 
   0   0   6    21855.29    21491.20    289.92 o 
   1   0   6     1414.15     1167.48     38.56 o 
   2   0   6     6207.40     5505.50    102.22 o 
   3   0   6     5033.70     4848.49    106.88 o 
   4   0   6     2645.48     2327.62     64.51 o 
   5   0   6      456.38      397.88     46.18 o 
   6   0   6     2174.92     1862.27     84.62 o 
   7   0   6      844.87      981.34     60.78 o 
   8   0   6      752.82      495.23     60.14 o 
   9   0   6      570.15      684.65     80.82 o 
  10   0   6       14.31      -53.53    127.78 o 
  11   0   6       85.54      155.86    107.13 o 
 -12   1   6      506.25      437.75     94.61 o 
 -11   1   6      195.47       56.45     83.60 o 
 -10   1   6      191.23      185.45     43.41 o 
  -9   1   6      484.87      583.11     36.84 o 
  -8   1   6      226.41      225.01     28.26 o 
  -7   1   6     1496.07     1517.01     32.36 o 
  -6   1   6     1796.13     1722.43     33.03 o 
  -5   1   6      176.12      140.01     14.66 o 
  -4   1   6     1738.51     1762.49     29.28 o 
  -3   1   6        0.28       12.94      7.68 o 
  -2   1   6     1834.16     1937.83     33.36 o 
  -1   1   6     5841.84     5821.04     71.58 o 
   0   1   6      949.03      957.36     15.61 o 
   1   1   6      175.09      175.94      9.67 o 
   2   1   6      191.43      242.82     14.03 o 
   3   1   6     1029.65     1062.42     23.52 o 
   4   1   6     1345.21     1443.32     32.54 o 
   5   1   6      118.01      160.34     19.86 o 
   6   1   6     2346.13     2482.65     53.93 o 
   7   1   6       55.34       55.77     32.39 o 
   8   1   6      643.98      656.05     55.57 o 
   9   1   6       40.90        1.18     50.42 o 
  10   1   6       96.76       68.86     54.23 o 
  11   1   6       19.18      -56.68     57.55 o 
 -12   2   6        2.62      -51.54    111.74 o 
 -11   2   6        5.37      -77.42     77.42 o 
 -10   2   6       45.79      -11.51     40.15 o 
  -9   2   6      180.23      186.14     31.90 o 
  -8   2   6        7.76      -17.93     26.18 o 
  -7   2   6        1.70      -15.80     15.80 o 
  -6   2   6     1573.86     1495.02     30.59 o 
  -5   2   6      991.75      970.60     21.14 o 
  -4   2   6       72.67       78.23     13.93 o 
  -3   2   6     2480.83     2429.53     35.32 o 
  -2   2   6     3804.11     3831.94     58.45 o 
  -1   2   6     1794.26     1804.86     27.29 o 
   0   2   6     2085.83     2207.52     27.32 o 
   1   2   6     1706.92     1811.96     25.72 o 
   2   2   6      378.15      469.42     15.99 o 
   3   2   6     1632.85     1496.29     33.56 o 
   4   2   6      201.38      197.92     17.95 o 
   5   2   6      716.70      843.95     26.68 o 
   6   2   6       34.34        1.26     18.02 o 
   7   2   6      210.75      264.55     34.93 o 
   8   2   6       34.27       -3.88     37.12 o 
   9   2   6       42.06       24.44     43.30 o 
  10   2   6       20.66       21.97     53.97 o 
  11   2   6       86.16       73.70     64.48 o 
 -12   3   6      288.71      301.20     96.56 o 
 -11   3   6      151.73       15.76     77.24 o 
 -10   3   6      355.96      391.78     43.34 o 
  -9   3   6       21.35      -30.62     30.62 o 
  -8   3   6      165.43      161.59     28.27 o 
  -7   3   6      289.44      330.87     19.38 o 
  -6   3   6      616.22      628.75     36.20 o 
  -5   3   6        1.52       25.37     12.20 o 
  -4   3   6     1341.88     1159.05     25.90 o 
  -3   3   6       56.67       73.37      9.61 o 
  -2   3   6       31.37        7.49      7.78 o 
  -1   3   6      525.50      581.63     16.76 o 
   0   3   6     7760.10     8974.71     92.97 o 
   1   3   6      312.11      311.59     13.19 o 
   2   3   6     1559.51     1718.68     31.80 o 
   3   3   6     4304.05     4386.40     81.77 o 
   4   3   6       83.54       97.72     17.62 o 
   5   3   6      258.49      346.33     33.57 o 
   6   3   6     4615.68     5261.94     74.12 o 
   7   3   6       30.05       27.43     23.09 o 
   8   3   6      218.22      300.67     38.62 o 
   9   3   6        7.19      -33.98     43.21 o 
  10   3   6        1.45      -16.77     54.73 o 
  11   3   6        0.01       38.26     84.65 o 
 -12   4   6      240.68      254.69     96.62 o 
 -11   4   6     1104.15     1170.88    103.30 o 
 -10   4   6     1432.49     1462.76     59.86 o 
  -9   4   6     1673.38     1739.50     53.29 o 
  -8   4   6     2210.71     2012.84     54.00 o 
  -7   4   6      471.47      483.24     22.98 o 
  -6   4   6      470.02      505.52     19.73 o 
  -5   4   6        9.86        9.43      9.39 o 
  -4   4   6        0.35       10.41     11.70 o 
  -3   4   6      239.73      250.24     10.60 o 
  -2   4   6      489.49      540.35     13.50 o 
  -1   4   6       51.60       68.14      7.80 o 
   0   4   6      212.59      227.60     15.10 o 
   1   4   6    10221.15    10410.73    119.61 o 
   2   4   6     1718.61     1442.27     28.81 o 
   3   4   6     6225.06     5981.07     83.20 o 
   4   4   6     1245.48     1112.56     27.72 o 
   5   4   6       13.53        5.18     19.28 o 
   6   4   6      626.18      518.06     38.42 o 
   7   4   6      590.93      701.15     31.92 o 
   8   4   6      666.60      507.04     42.21 o 
   9   4   6      118.39      129.62     45.75 o 
  10   4   6       21.29       13.15     54.86 o 
  11   4   6       38.23       32.29     59.95 o 
 -12   5   6      218.19       81.49     94.77 o 
 -11   5   6       22.77      105.60     83.76 o 
 -10   5   6        3.40      -24.85     40.32 o 
  -9   5   6      124.58      187.03     39.51 o 
  -8   5   6     1563.96     1637.42     49.86 o 
  -7   5   6     3239.38     3250.15     55.89 o 
  -6   5   6      841.07      875.98     28.58 o 
  -5   5   6     4139.33     4059.55     54.65 o 
  -4   5   6      100.52       61.21     13.34 o 
  -3   5   6     1093.85     1202.27     23.04 o 
  -2   5   6     1693.66     1700.58     30.96 o 
  -1   5   6      951.86      885.90     22.15 o 
   0   5   6     1064.51      956.74     21.26 o 
   1   5   6     1421.81     1370.27     26.58 o 
   2   5   6      361.43      386.91     17.07 o 
   3   5   6     8499.76     8754.38    106.39 o 
   4   5   6     3092.20     3149.29     50.23 o 
   5   5   6      480.29      484.17     30.62 o 
   6   5   6      344.22      346.30     26.91 o 
   7   5   6       76.88       68.45     25.96 o 
   8   5   6        1.92      -24.87     39.36 o 
   9   5   6      126.37      114.42     45.83 o 
  10   5   6        3.56       12.95     55.08 o 
  11   5   6       25.53      101.53     64.02 o 
 -12   6   6      155.73       82.27     91.99 o 
 -11   6   6        6.39        7.13    117.02 o 
 -10   6   6        4.22        2.33     80.93 o 
  -9   6   6      574.85      470.98     41.90 o 
  -8   6   6      102.15      115.78     33.31 o 
  -7   6   6       19.39      -13.94     22.31 o 
  -6   6   6     3245.02     3016.61     50.65 o 
  -5   6   6     7007.03     7175.74    100.49 o 
  -4   6   6     2530.71     2206.10     40.19 o 
  -3   6   6    16820.70    16638.58    213.28 o 
  -2   6   6     1453.21     1258.31     27.24 o 
  -1   6   6     5252.05     4884.34    113.51 o 
   0   6   6     2622.48     2669.25     39.39 o 
   1   6   6     3715.21     3820.68     57.47 o 
   2   6   6     2151.56     2277.22     39.14 o 
   3   6   6      366.56      332.29     20.63 o 
   4   6   6        1.40      -17.77     17.77 o 
   5   6   6      240.98      205.21     23.83 o 
   6   6   6        9.43      -23.74     23.74 o 
   7   6   6      394.35      431.14     31.97 o 
   8   6   6      566.36      686.12     49.05 o 
   9   6   6      361.06      264.35     47.41 o 
  10   6   6        4.24       15.68     55.41 o 
  11   6   6        0.42        1.59     60.71 o 
 -12   7   6        3.91      -92.26     92.26 o 
 -11   7   6       82.54      110.34     90.04 o 
 -10   7   6       55.54       78.18     75.40 o 
  -9   7   6      188.24       62.90     37.83 o 
  -8   7   6        5.59      -16.70     37.91 o 
  -7   7   6      858.34      790.28     33.46 o 
  -6   7   6      264.17      265.72     22.33 o 
  -5   7   6       13.27       -4.60     18.74 o 
  -4   7   6      502.49      588.15     21.90 o 
  -3   7   6      644.07      697.02     21.67 o 
  -2   7   6       27.19      -19.22     19.22 o 
  -1   7   6      176.78      165.16     13.70 o 
   0   7   6      452.62      652.82     21.51 o 
   1   7   6       66.58       45.34     15.08 o 
   2   7   6      582.98      434.74     26.32 o 
   3   7   6      807.49      677.51     25.86 o 
   4   7   6     1211.46     1171.07     36.85 o 
   5   7   6      194.93      187.61     24.27 o 
   6   7   6      271.16      347.40     30.03 o 
   7   7   6       12.75        1.67     37.96 o 
   8   7   6       40.69       10.46     40.61 o 
   9   7   6        1.22       77.10     51.18 o 
  10   7   6        0.39       -8.49     52.35 o 
  11   7   6        8.78       18.17     74.21 o 
 -12   8   6        3.24      -72.96     90.81 o 
 -11   8   6      244.27      308.24     92.15 o 
 -10   8   6       76.91       57.37    106.74 o 
  -9   8   6     1089.93     1073.94     52.33 o 
  -8   8   6      965.44      897.02     47.23 o 
  -7   8   6      608.45      533.53     43.78 o 
  -6   8   6       15.13       45.19     20.09 o 
  -5   8   6        1.84      -19.58     19.58 o 
  -4   8   6      413.84      328.30     21.43 o 
  -3   8   6       93.57       68.13     14.95 o 
  -2   8   6      386.33      451.22     18.07 o 
  -1   8   6      224.03      240.52     17.42 o 
   0   8   6      200.43      175.77     17.62 o 
   1   8   6     1233.22     1229.63     30.89 o 
   2   8   6       58.03       88.59     27.58 o 
   3   8   6     1282.24     1280.66     47.48 o 
   4   8   6      103.13       78.79     21.45 o 
   5   8   6      356.20      306.43     28.79 o 
   6   8   6       25.81       26.34     27.32 o 
   7   8   6        1.20       -1.10     32.25 o 
   8   8   6      538.96      629.72     50.07 o 
   9   8   6        9.96      -26.41     68.12 o 
  10   8   6        1.02      -44.49     57.48 o 
  11   8   6        9.77       -1.92     72.50 o 
 -11   9   6        2.16       42.07     86.44 o 
 -10   9   6       54.17      119.91     77.72 o 
  -9   9   6      118.72      171.10     41.43 o 
  -8   9   6      130.04      123.29     46.07 o 
  -7   9   6     1807.47     1807.42     59.54 o 
  -6   9   6     1170.13     1034.04     41.82 o 
  -5   9   6     3568.18     3259.87     62.80 o 
  -4   9   6      467.45      412.85     35.13 o 
  -3   9   6        0.13        7.52     17.75 o 
  -2   9   6     2317.16     2360.31     45.97 o 
  -1   9   6      282.00      331.39     20.11 o 
   0   9   6      347.98      320.07     20.29 o 
   1   9   6      699.30      706.61     24.11 o 
   2   9   6     1317.73     1395.05     39.18 o 
   3   9   6       14.56       17.95     21.32 o 
   4   9   6       19.43      -16.76     22.50 o 
   5   9   6      580.57      556.38     35.26 o 
   6   9   6      158.54      156.48     34.82 o 
   7   9   6      209.49      148.76     33.01 o 
   8   9   6        8.68      -12.31     42.78 o 
   9   9   6        0.09       19.70     52.82 o 
  10   9   6       18.58       81.85     57.97 o 
 -11  10   6        1.76      -71.04    150.94 o 
 -10  10   6      369.13      357.49     84.02 o 
  -9  10   6        0.90       -6.28     42.09 o 
  -8  10   6      169.79      245.39     54.19 o 
  -7  10   6      265.42      310.52     37.09 o 
  -6  10   6     1041.61     1098.40     71.92 o 
  -5  10   6     1894.42     1951.32     49.21 o 
  -4  10   6     1196.00     1254.02     37.39 o 
  -3  10   6     4601.23     4860.98     96.20 o 
  -2  10   6     1992.85     1875.16     43.06 o 
  -1  10   6     3598.56     3578.41     62.85 o 
   0  10   6      890.13      854.05     28.57 o 
   1  10   6        8.99        2.84     19.48 o 
   2  10   6       35.85       56.39     19.57 o 
   3  10   6      147.65      147.85     25.17 o 
   4  10   6      994.94     1005.51     34.86 o 
   5  10   6      321.93      300.12     33.11 o 
   6  10   6      150.90      184.00     40.13 o 
   7  10   6      209.08      145.41     40.84 o 
   8  10   6      265.22      331.35     49.37 o 
   9  10   6       84.25       92.67     58.57 o 
  10  10   6      259.76      166.77     65.25 o 
 -11  11   6       20.92      -19.93     89.54 o 
 -10  11   6       29.45      -75.94     75.94 o 
  -9  11   6       43.88       49.53     42.02 o 
  -8  11   6      231.65      199.06     41.82 o 
  -7  11   6      191.09      113.80     36.37 o 
  -6  11   6      258.25      293.71     43.56 o 
  -5  11   6      140.26      127.92     44.38 o 
  -4  11   6     1348.86     1294.35     39.21 o 
  -3  11   6       20.91       28.91     21.13 o 
  -2  11   6      978.44     1094.53     39.07 o 
  -1  11   6      320.62      285.03     22.93 o 
   0  11   6     2792.32     2755.37     60.71 o 
   1  11   6       26.13       44.14     24.23 o 
   2  11   6     1892.02     1588.82     43.65 o 
   3  11   6        2.27       27.50     25.02 o 
   4  11   6      404.90      325.38     31.24 o 
   5  11   6       64.52      101.34     35.51 o 
   6  11   6      166.63      142.18     39.60 o 
   7  11   6        7.84      -39.50     39.50 o 
   8  11   6       12.76      -45.87     45.87 o 
   9  11   6      175.31      127.89     85.51 o 
  10  11   6       15.74      -14.64     88.96 o 
 -11  12   6       25.37      106.77     97.42 o 
 -10  12   6       19.12      -45.26     84.94 o 
  -9  12   6        8.65      -47.91     47.91 o 
  -8  12   6      211.81      238.69     44.08 o 
  -7  12   6       38.78       56.91     37.49 o 
  -6  12   6       90.49       43.73     53.92 o 
  -5  12   6      308.00      333.59     42.88 o 
  -4  12   6       87.65       77.09     30.98 o 
  -3  12   6      149.16      158.66     24.93 o 
  -2  12   6      524.12      578.86     28.14 o 
  -1  12   6       40.39       71.99     22.67 o 
   0  12   6        0.33       13.37     20.92 o 
   1  12   6        4.44       32.33     18.52 o 
   2  12   6       10.08      -25.57     26.10 o 
   3  12   6      434.85      319.09     34.33 o 
   4  12   6     1036.47     1201.76     53.83 o 
   5  12   6        9.90      -10.26     34.42 o 
   6  12   6      135.48      242.22     43.90 o 
   7  12   6       60.19       11.36     43.48 o 
   8  12   6      199.20      255.81     61.35 o 
   9  12   6        2.30       -6.75     59.53 o 
  10  12   6       41.21       50.63     80.69 o 
 -10  13   6       23.07      -53.08     84.25 o 
  -9  13   6      144.83      110.73     62.25 o 
  -8  13   6       85.74       53.24     43.81 o 
  -7  13   6      344.21      316.05     49.65 o 
  -6  13   6       82.47       54.25     56.08 o 
  -5  13   6      685.62      573.22     57.30 o 
  -4  13   6      120.43      114.54     33.23 o 
  -3  13   6      155.69       75.53     32.28 o 
  -2  13   6      530.30      580.67     30.71 o 
  -1  13   6      643.10      661.59     32.41 o 
   0  13   6       87.80      138.80     31.17 o 
   1  13   6      404.82      432.03     32.89 o 
   2  13   6      506.51      662.78     36.63 o 
   3  13   6     1409.73     1323.43     64.89 o 
   4  13   6      196.51      295.41     42.48 o 
   5  13   6       29.03       26.22     36.91 o 
   6  13   6       80.51      118.23     41.33 o 
   7  13   6       61.05       57.03     44.27 o 
   8  13   6       67.98       81.84     53.51 o 
   9  13   6       89.63      114.59     69.27 o 
 -10  14   6      277.41      253.55     94.91 o 
  -9  14   6       78.77       61.48     58.94 o 
  -8  14   6      186.88      197.30     48.55 o 
  -7  14   6        4.28       28.70     64.97 o 
  -6  14   6      104.05      133.80     58.17 o 
  -5  14   6      178.82      210.59     58.22 o 
  -4  14   6     1229.85     1401.08    125.79 o 
  -3  14   6       14.44       -7.03     39.82 o 
  -2  14   6     1922.48     1671.09    153.06 o 
  -1  14   6      196.96       90.99     43.74 o 
   0  14   6       15.64      -20.10     34.51 o 
   1  14   6      104.36      201.10     46.68 o 
   2  14   6        3.52      -26.93     41.23 o 
   3  14   6      207.44      158.30     47.44 o 
   4  14   6        1.62      -23.51     53.59 o 
   5  14   6        9.20       53.60     40.10 o 
   6  14   6        0.18      -22.01     42.75 o 
   7  14   6      287.17      180.75     52.01 o 
   8  14   6      348.59      357.39     61.43 o 
   9  14   6       20.50      -23.89     68.10 o 
 -10  15   6        0.19      -91.05     91.05 o 
  -9  15   6       37.19      -30.74     63.11 o 
  -8  15   6       16.20       27.19     45.97 o 
  -7  15   6       26.96      -59.49     66.45 o 
  -6  15   6      855.78      949.81    193.88 o 
  -5  15   6       21.18       48.78     57.88 o 
  -4  15   6      252.38      244.58     48.23 o 
  -3  15   6      126.62      158.04     55.19 o 
  -2  15   6       20.29       58.81     42.25 o 
  -1  15   6       78.20      162.36     77.04 o 
   0  15   6      332.11      384.43     45.98 o 
   1  15   6      144.66      213.14     46.88 o 
   2  15   6     1046.69      949.61     58.97 o 
   3  15   6       44.71       -1.62     45.78 o 
   4  15   6       98.19      141.64     52.56 o 
   5  15   6      514.95      633.45     55.83 o 
   6  15   6       23.98       66.95     44.43 o 
   7  15   6       62.30      191.61     56.09 o 
   8  15   6       21.68       26.21     59.89 o 
   9  15   6        4.04       -7.98     77.83 o 
  -9  16   6      239.32      338.17     74.78 o 
  -8  16   6        2.67       23.42     57.41 o 
  -7  16   6       37.96       56.85     71.87 o 
  -6  16   6       88.51       78.26     67.33 o 
  -5  16   6       65.70       44.34     63.05 o 
  -4  16   6       68.56      115.44     59.67 o 
  -3  16   6        2.83       39.34     46.59 o 
  -2  16   6      153.26       88.93     66.30 o 
  -1  16   6      776.57      665.39     52.12 o 
   0  16   6        1.28       21.65     45.92 o 
   1  16   6      166.27       99.47     45.44 o 
   2  16   6      367.66      515.96     56.56 o 
   3  16   6        0.72        8.16     50.35 o 
   4  16   6      488.29      473.02     62.52 o 
   5  16   6       10.73       31.99     58.19 o 
   6  16   6        9.47       15.50     57.34 o 
   7  16   6       77.57      -23.03     75.73 o 
   8  16   6       49.39       94.63     68.87 o 
  -9  17   6       40.13        9.38     70.26 o 
  -8  17   6        0.60      -69.24     69.24 o 
  -7  17   6       36.22       17.19     77.63 o 
  -6  17   6      118.28      187.59     69.73 o 
  -5  17   6      163.02       90.79     65.21 o 
  -4  17   6       56.62      138.32     60.16 o 
  -3  17   6       15.83       44.69     56.74 o 
  -2  17   6      208.42      246.55     52.21 o 
  -1  17   6       87.51       74.07     46.99 o 
   0  17   6       49.88       15.60     47.37 o 
   1  17   6        1.73        2.56     47.24 o 
   2  17   6        0.06      -32.83     56.71 o 
   3  17   6       83.02       96.59     50.98 o 
   4  17   6        4.41       21.86     55.38 o 
   5  17   6        6.50      -65.47     65.47 o 
   6  17   6       29.95       41.16     62.60 o 
   7  17   6        0.33       32.81     75.47 o 
   8  17   6       46.36       24.28     81.76 o 
  -8  18   6        0.31       26.98     82.25 o 
  -7  18   6       13.23      -76.17     76.17 o 
  -6  18   6        0.83       42.25     77.73 o 
  -5  18   6       21.50       83.23     65.85 o 
  -4  18   6       61.80      227.50     66.15 o 
  -3  18   6       24.19       -4.92     63.71 o 
  -2  18   6        1.37       46.16     56.77 o 
  -1  18   6       36.17       66.76     67.83 o 
   0  18   6      103.89      113.55     52.87 o 
   1  18   6       63.14      100.75     51.74 o 
   2  18   6      151.28      187.09     57.73 o 
   3  18   6        1.05       73.12     55.80 o 
   4  18   6       78.69       60.76     74.39 o 
   5  18   6        9.50      -76.40    100.59 o 
   6  18   6       77.06       37.84     60.83 o 
   7  18   6       17.02        9.14     84.31 o 
  -7  19   6       73.48      220.12     87.68 o 
  -6  19   6      211.33      402.87     78.23 o 
  -5  19   6       35.20      141.50     86.66 o 
  -4  19   6        9.00      -13.44     61.87 o 
  -3  19   6       13.02       52.70     70.81 o 
  -2  19   6        7.54       -3.76     62.80 o 
  -1  19   6       92.74       73.98     98.57 o 
   0  19   6      141.21       38.56     68.57 o 
   1  19   6       76.21      134.17     68.85 o 
   2  19   6       17.08        8.56     68.41 o 
   3  19   6       17.67       24.79     76.16 o 
   4  19   6       10.05       42.09    125.19 o 
   5  19   6       74.39      110.62    128.55 o 
   6  19   6       23.51      -74.63     74.63 o 
  -7  20   6       43.57      -47.78     88.73 o 
  -6  20   6       13.73      -80.32     80.32 o 
  -5  20   6       50.50      158.06     81.12 o 
  -4  20   6       16.71        5.97     69.59 o 
  -3  20   6       36.95       54.19     69.98 o 
  -2  20   6        5.55      101.32     72.66 o 
  -1  20   6       82.27      112.99     93.58 o 
   0  20   6       25.91      -40.95     66.14 o 
   1  20   6        0.35      110.52     72.94 o 
   2  20   6       28.79      116.65     75.16 o 
   3  20   6        9.52      -15.54     75.88 o 
   4  20   6       18.40      118.13     84.61 o 
   5  20   6        9.52        6.73    118.37 o 
   6  20   6       96.43      123.31     86.65 o 
  -6  21   6       76.77      148.08     85.89 o 
  -5  21   6        3.04      157.86    204.64 o 
  -4  21   6       80.30       67.82     80.84 o 
  -3  21   6        1.19      -15.33     73.66 o 
  -2  21   6       10.25      -34.76     72.52 o 
  -1  21   6       36.70      190.81    116.06 o 
   0  21   6       61.39       88.38     78.30 o 
   1  21   6        3.91      -36.33     97.61 o 
   2  21   6       10.02       17.14     77.58 o 
   3  21   6       11.39      -77.62     77.62 o 
   4  21   6       74.37       81.86    118.17 o 
   5  21   6      149.61      214.06    130.47 o 
  -4  22   6       14.12       86.06     78.52 o 
  -3  22   6       95.50      169.65     81.45 o 
  -2  22   6       84.46       68.28     82.43 o 
  -1  22   6        1.04       -0.96    116.64 o 
   0  22   6        0.96       80.82     82.94 o 
   1  22   6       12.40       42.83     78.86 o 
   2  22   6      192.31      153.12     92.62 o 
   3  22   6       77.62      -25.94    126.25 o 
  -3  23   6       57.13      -46.82     88.29 o 
  -2  23   6        0.30       39.97    130.09 o 
  -1  23   6       90.96      113.69    100.59 o 
   0  23   6       11.83       89.98     84.98 o 
   1  23   6      149.57       93.96    118.17 o 
   2  23   6      104.22      -83.97    123.55 o 
 -12   1   7      583.97      576.88     95.16 o 
 -11   1   7        8.40       24.02     75.19 o 
 -10   1   7      100.42       51.72     68.73 o 
  -9   1   7      531.17      495.30     35.19 o 
  -8   1   7      220.32      207.41     26.64 o 
  -7   1   7      701.68      680.33     20.55 o 
  -6   1   7      146.62      142.22     14.32 o 
  -5   1   7     9837.21     9984.79    118.64 o 
  -4   1   7      997.57     1037.88     25.54 o 
  -3   1   7    15081.80    15455.84    186.37 o 
  -2   1   7      293.50      314.54     11.63 o 
  -1   1   7    11301.18    11332.67    134.85 o 
   0   1   7     1835.92     1837.41     24.49 o 
   1   1   7    10755.36    11128.54    110.06 o 
   2   1   7       10.57       -7.11     12.02 o 
   3   1   7      117.32      102.56     18.57 o 
   4   1   7      279.16      368.06     19.37 o 
   5   1   7      902.39     1043.28     44.41 o 
   6   1   7      570.35      576.65     42.13 o 
   7   1   7     1108.65     1122.91     47.21 o 
   8   1   7       48.74      -17.30     53.58 o 
   9   1   7        0.71       -4.75     48.26 o 
  10   1   7       79.38       63.97     58.18 o 
  11   1   7       47.66      -22.30     58.65 o 
 -12   2   7       38.93       41.75     84.71 o 
 -11   2   7     1926.47     1911.85    113.65 o 
 -10   2   7       99.93        5.61     69.62 o 
  -9   2   7     1817.92     1733.53     52.69 o 
  -8   2   7      298.17      354.20     28.72 o 
  -7   2   7      148.38      136.28     18.03 o 
  -6   2   7     1323.17     1262.69     25.83 o 
  -5   2   7      154.53      139.36     14.61 o 
  -4   2   7     1467.39     1577.16     32.82 o 
  -3   2   7      240.15      353.65     12.56 o 
  -2   2   7     6865.02     6880.26     91.28 o 
  -1   2   7     4147.73     3671.82     48.78 o 
   0   2   7    13016.94    11877.33    121.61 o 
   1   2   7     4166.60     3541.88     42.57 o 
   2   2   7     8780.94     8664.82    103.20 o 
   3   2   7     2273.30     2138.29     37.06 o 
   4   2   7     7782.48     7548.22     95.84 o 
   5   2   7      374.13      424.36     25.01 o 
   6   2   7     3009.06     2714.39     51.32 o 
   7   2   7     1427.69     1575.61     53.70 o 
   8   2   7      212.67      247.42     47.15 o 
   9   2   7       71.17       62.25     49.20 o 
  10   2   7       18.96      -28.83     51.96 o 
  11   2   7       16.87       11.56     74.91 o 
 -12   3   7       72.66       76.63    113.27 o 
 -11   3   7        3.04      107.16    125.96 o 
 -10   3   7      349.60      361.40     78.85 o 
  -9   3   7      260.65      231.75     32.48 o 
  -8   3   7     1537.92     1579.32     46.21 o 
  -7   3   7       82.20       79.05     15.95 o 
  -6   3   7     1793.24     1790.94     33.32 o 
  -5   3   7     1009.59     1001.24     24.10 o 
  -4   3   7       24.70       -2.51     12.04 o 
  -3   3   7     6693.82     6483.37     89.16 o 
  -2   3   7     3422.57     3442.34     55.48 o 
  -1   3   7     4741.99     4714.11     61.36 o 
   0   3   7     1935.70     1887.43     25.73 o 
   1   3   7     6124.77     6129.78     67.48 o 
   2   3   7     2866.27     3002.33     46.25 o 
   3   3   7       25.37       50.14     13.01 o 
   4   3   7      119.05       56.21     18.77 o 
   5   3   7      261.82      273.63     22.75 o 
   6   3   7      962.08      892.18     31.36 o 
   7   3   7      247.38      211.71     28.15 o 
   8   3   7        1.05       39.73     41.15 o 
   9   3   7        4.55      -37.63     49.90 o 
  10   3   7      397.01      406.40     63.85 o 
  11   3   7       58.86       10.37     61.20 o 
 -12   4   7      385.68      308.07     95.63 o 
 -11   4   7       57.35        1.26     76.41 o 
 -10   4   7      297.98      208.09     73.42 o 
  -9   4   7      672.28      726.78     43.83 o 
  -8   4   7        0.06        6.65     30.24 o 
  -7   4   7      706.35      751.82     35.15 o 
  -6   4   7      165.78      191.90     21.12 o 
  -5   4   7     2076.36     2109.20     35.72 o 
  -4   4   7     2103.17     2079.35     31.15 o 
  -3   4   7     4303.37     4628.53     64.94 o 
  -2   4   7      170.63      142.73     12.12 o 
  -1   4   7      268.61      302.39     11.60 o 
   0   4   7       26.47      -10.86     11.77 o 
   1   4   7     1665.52     1803.52     30.47 o 
   2   4   7       47.38       79.89     17.39 o 
   3   4   7      432.42      606.06     22.79 o 
   4   4   7     1494.14     1741.47     37.66 o 
   5   4   7     1786.07     1492.14     39.21 o 
   6   4   7      592.67      687.55     37.11 o 
   7   4   7       23.57        8.22     26.53 o 
   8   4   7       44.05       28.27     42.46 o 
   9   4   7       70.15       18.64     53.47 o 
  10   4   7      202.59      168.40     59.80 o 
  11   4   7        0.13      -59.15     59.15 o 
 -12   5   7      368.60      598.61    105.78 o 
 -11   5   7        4.87       51.66    194.46 o 
 -10   5   7      904.13      877.44     88.75 o 
  -9   5   7      359.83      421.79     41.32 o 
  -8   5   7      485.34      656.75     63.32 o 
  -7   5   7     2095.16     2196.70     54.02 o 
  -6   5   7       17.95        9.25     16.46 o 
  -5   5   7     7048.33     6908.97     89.24 o 
  -4   5   7     1513.68     1660.61     28.13 o 
  -3   5   7     8053.66     8031.90     99.89 o 
  -2   5   7      121.17      153.26     19.63 o 
  -1   5   7     3079.19     3086.28     45.81 o 
   0   5   7     4822.32     4660.60     61.95 o 
   1   5   7      148.27      149.14     12.67 o 
   2   5   7     1264.57     1324.16     29.30 o 
   3   5   7     1438.31     1273.53     31.39 o 
   4   5   7      156.60      236.36     20.74 o 
   5   5   7      493.56      604.71     27.02 o 
   6   5   7       31.41       13.14     25.95 o 
   7   5   7      204.65      198.28     32.61 o 
   8   5   7       17.71       43.15     41.93 o 
   9   5   7       31.16       -7.49     51.58 o 
  10   5   7      147.55      101.53     64.82 o 
  11   5   7      228.94      121.03     66.52 o 
 -12   6   7       72.81       38.33    180.34 o 
 -11   6   7      713.24      779.61     97.22 o 
 -10   6   7       29.99       73.46     73.91 o 
  -9   6   7      623.98      558.16     58.60 o 
  -8   6   7       34.34       53.59     32.51 o 
  -7   6   7      510.60      546.50     31.40 o 
  -6   6   7     3352.72     3050.99     54.22 o 
  -5   6   7        6.76       22.46     13.38 o 
  -4   6   7      137.37      122.83     13.51 o 
  -3   6   7        7.26       13.70     11.37 o 
  -2   6   7     2239.14     2206.51     39.05 o 
  -1   6   7      155.56      104.64     18.04 o 
   0   6   7     7608.93     6938.75     88.33 o 
   1   6   7     2025.30     1859.97     34.45 o 
   2   6   7      919.02      896.37     23.61 o 
   3   6   7       24.88        2.91     12.54 o 
   4   6   7     1727.29     1574.80     36.59 o 
   5   6   7      674.79      840.62     29.90 o 
   6   6   7      194.81      169.63     29.18 o 
   7   6   7      117.53      168.07     31.91 o 
   8   6   7       23.66        4.72     47.39 o 
   9   6   7      251.27      273.08     57.37 o 
  10   6   7      198.67      225.23     68.98 o 
  11   6   7        1.77      -16.05     65.94 o 
 -12   7   7        4.14       54.67     97.00 o 
 -11   7   7       22.74      -12.60    130.57 o 
 -10   7   7      308.45      294.91     79.08 o 
  -9   7   7     2045.68     1977.11    104.22 o 
  -8   7   7      554.41      530.14     54.80 o 
  -7   7   7      370.87      358.29     30.54 o 
  -6   7   7     1131.85     1101.99     32.99 o 
  -5   7   7      634.31      607.24     25.09 o 
  -4   7   7       37.89       25.62     14.26 o 
  -3   7   7       14.21        9.19     12.12 o 
  -2   7   7       87.06       68.47     17.76 o 
  -1   7   7     3459.78     3457.12     49.60 o 
   0   7   7     6208.50     6578.75     90.98 o 
   1   7   7        1.46       30.61     16.95 o 
   2   7   7      371.00      441.45     20.12 o 
   3   7   7      803.42     1077.39     40.56 o 
   4   7   7       12.41       -8.35     22.40 o 
   5   7   7      219.99      247.49     29.41 o 
   6   7   7      210.43      178.39     29.96 o 
   7   7   7       68.78       87.89     42.67 o 
   8   7   7       89.10       27.28     51.03 o 
   9   7   7        0.12      -68.83     83.07 o 
  10   7   7       59.05      138.54     61.38 o 
  11   7   7       10.89      -37.58     66.54 o 
 -11   8   7       29.65      -44.59    124.04 o 
 -10   8   7     1427.67     1297.00    103.33 o 
  -9   8   7      385.40      412.32     65.71 o 
  -8   8   7      117.36      127.62     35.10 o 
  -7   8   7      886.49      992.77     43.31 o 
  -6   8   7       26.77       44.84     26.14 o 
  -5   8   7     4103.75     4146.57     67.97 o 
  -4   8   7     6518.75     6459.52     86.31 o 
  -3   8   7     1332.88     1389.68     29.43 o 
  -2   8   7     1863.80     1841.71     37.99 o 
  -1   8   7     1983.61     1885.45     75.46 o 
   0   8   7      101.45      103.07     17.31 o 
   1   8   7      193.07      238.74     18.85 o 
   2   8   7        7.39       -6.29     18.87 o 
   3   8   7      217.15      162.34     22.39 o 
   4   8   7     1101.87     1249.11     33.31 o 
   5   8   7      766.96      611.56     35.90 o 
   6   8   7     2239.26     2470.48     63.14 o 
   7   8   7      870.15      702.05     42.30 o 
   8   8   7      696.04      808.72     62.62 o 
   9   8   7      240.04      189.45     55.93 o 
  10   8   7      357.21      369.35     67.15 o 
 -11   9   7        2.61       32.32     87.49 o 
 -10   9   7       92.08      179.22     79.95 o 
  -9   9   7      262.66      289.88     56.12 o 
  -8   9   7      133.00      206.19     37.27 o 
  -7   9   7     1657.42     1688.42     57.73 o 
  -6   9   7       27.24       58.39     27.43 o 
  -5   9   7     3348.27     3262.61     59.00 o 
  -4   9   7      956.37      910.21     26.34 o 
  -3   9   7      334.28      366.24     25.43 o 
  -2   9   7      425.62      402.72     21.34 o 
  -1   9   7      422.83      465.29     32.69 o 
   0   9   7     1553.50     1535.56     45.32 o 
   1   9   7     1909.42     1924.65     40.53 o 
   2   9   7      993.94     1059.93     30.91 o 
   3   9   7      177.37      142.49     19.92 o 
   4   9   7      246.70      336.11     28.62 o 
   5   9   7        0.68        8.12     31.09 o 
   6   9   7        9.46      -22.10     32.84 o 
   7   9   7       70.55       11.86     39.29 o 
   8   9   7       80.94       68.11     52.72 o 
   9   9   7      421.38      512.39     61.29 o 
  10   9   7      252.22      220.15     63.41 o 
 -11  10   7      424.29      456.62     97.48 o 
 -10  10   7       19.73      -14.59     90.31 o 
  -9  10   7      201.80      259.04     56.79 o 
  -8  10   7        0.10       41.37     37.90 o 
  -7  10   7       46.73       33.54     33.59 o 
  -6  10   7     2630.80     2300.80     69.12 o 
  -5  10   7      501.01      467.42     35.79 o 
  -4  10   7      268.11      272.07     23.84 o 
  -3  10   7       16.97        8.69     20.34 o 
  -2  10   7      425.55      458.22     23.91 o 
  -1  10   7      150.26      175.45     23.26 o 
   0  10   7      719.66      642.46     26.88 o 
   1  10   7      183.55      177.74     22.63 o 
   2  10   7     1703.08     1566.56     75.01 o 
   3  10   7     2078.73     2148.44     46.28 o 
   4  10   7      359.70      380.26     38.47 o 
   5  10   7     2265.95     2422.20     68.18 o 
   6  10   7       60.98       -3.54     33.29 o 
   7  10   7      169.36      175.45     38.11 o 
   8  10   7       17.20       37.48     54.15 o 
   9  10   7        0.08      -11.50     76.77 o 
  10  10   7        0.87        4.35     64.97 o 
 -11  11   7      108.07      134.05     95.57 o 
 -10  11   7       80.95      198.75     84.85 o 
  -9  11   7      579.98      588.09     64.31 o 
  -8  11   7      328.57      335.46     43.41 o 
  -7  11   7      569.52      528.86     41.49 o 
  -6  11   7      227.66      202.64     44.91 o 
  -5  11   7     1002.56      997.65     44.02 o 
  -4  11   7       27.49       36.06     27.08 o 
  -3  11   7       37.16       18.02     25.41 o 
  -2  11   7       81.19      122.81     22.25 o 
  -1  11   7        4.63       -9.41     23.23 o 
   0  11   7       48.87       25.10     21.59 o 
   1  11   7      241.14      340.96     26.11 o 
   2  11   7      109.39       42.94     17.12 o 
   3  11   7       12.73       61.58     26.79 o 
   4  11   7        8.34       13.41     31.53 o 
   5  11   7       52.25       72.71     35.30 o 
   6  11   7        9.56        6.29     40.87 o 
   7  11   7       96.12       75.10     42.38 o 
   8  11   7      170.35      160.02     55.89 o 
   9  11   7        1.01      -74.39     98.88 o 
  10  11   7       33.55       60.44     70.61 o 
 -10  12   7      240.53      172.13     87.38 o 
  -9  12   7       13.29      -41.47     56.85 o 
  -8  12   7      147.72      125.22     42.95 o 
  -7  12   7     1394.81     1545.33     60.02 o 
  -6  12   7      145.14      145.14     95.23 o 
  -5  12   7     4592.46     4729.12    147.92 o 
  -4  12   7     1408.70     1426.45     51.74 o 
  -3  12   7      571.98      620.61     69.63 o 
  -2  12   7     1227.24     1149.67     36.23 o 
  -1  12   7      266.56      322.25     32.70 o 
   0  12   7     1226.65     1061.35     34.59 o 
   1  12   7     1164.84     1290.31     48.24 o 
   2  12   7      155.09       59.82     27.56 o 
   3  12   7      861.60      811.04     46.37 o 
   4  12   7      198.80      184.82     36.20 o 
   5  12   7       70.75       62.35     38.98 o 
   6  12   7      635.51      730.79     49.31 o 
   7  12   7        0.91        7.09     47.71 o 
   8  12   7       63.25       -7.19     60.38 o 
   9  12   7       30.96       49.46     60.86 o 
 -10  13   7       53.96      148.33    120.00 o 
  -9  13   7       94.09       48.90     60.29 o 
  -8  13   7        5.08       77.86     55.11 o 
  -7  13   7      642.99      617.23     47.39 o 
  -6  13   7      232.31      327.62     61.42 o 
  -5  13   7      308.08      278.77     56.96 o 
  -4  13   7     1266.34     1285.41     58.39 o 
  -3  13   7      370.36      382.51     35.82 o 
  -2  13   7     1478.62     1577.38     55.29 o 
  -1  13   7       43.00      -26.22     35.53 o 
   0  13   7     1986.82     1935.22     61.47 o 
   1  13   7      326.69      296.98     32.24 o 
   2  13   7      379.90      390.03     44.91 o 
   3  13   7       64.89       10.04     43.81 o 
   4  13   7       90.10      105.09     36.44 o 
   5  13   7      110.34       59.59     45.29 o 
   6  13   7      219.49      207.30     46.87 o 
   7  13   7        0.37       17.41     50.43 o 
   8  13   7       67.99      155.07     57.46 o 
   9  13   7       69.65      110.09     61.00 o 
 -10  14   7        0.06      -35.52     89.26 o 
  -9  14   7       41.25       85.65     64.17 o 
  -8  14   7       10.57      -27.50     57.59 o 
  -7  14   7       16.12        2.14     58.88 o 
  -6  14   7      154.71      178.68     60.42 o 
  -5  14   7       64.24       36.59     53.59 o 
  -4  14   7       42.38       25.64     80.51 o 
  -3  14   7       34.51       46.84     40.75 o 
  -2  14   7      912.64      825.42     51.65 o 
  -1  14   7      751.18      770.36     65.97 o 
   0  14   7       33.90       12.87     40.34 o 
   1  14   7      640.62      583.84     49.59 o 
   2  14   7        7.79       16.44     87.48 o 
   3  14   7      376.14      344.11     55.17 o 
   4  14   7       17.65      -10.61     49.51 o 
   5  14   7      264.45      266.33     43.14 o 
   6  14   7       19.97       10.99     50.04 o 
   7  14   7       87.57      148.28     55.09 o 
   8  14   7       14.54      -16.64     56.95 o 
   9  14   7       84.28       44.37     73.51 o 
  -9  15   7       25.37      -13.77     65.58 o 
  -8  15   7      183.25      217.55     63.52 o 
  -7  15   7      194.39      219.20     68.95 o 
  -6  15   7        1.07      -34.64     64.08 o 
  -5  15   7        3.14      -37.26     56.73 o 
  -4  15   7      110.87      170.96     55.98 o 
  -3  15   7      665.80      728.30    115.58 o 
  -2  15   7      206.76      249.23     45.04 o 
  -1  15   7      529.55      626.05    117.98 o 
   0  15   7      109.57       80.21     42.49 o 
   1  15   7      261.16      317.75     48.47 o 
   2  15   7      331.71      312.84     51.57 o 
   3  15   7      280.02      246.59     50.91 o 
   4  15   7       12.54       15.18     53.92 o 
   5  15   7      104.09      153.50     54.69 o 
   6  15   7       49.97      -27.65     72.78 o 
   7  15   7        0.47       -7.79     51.07 o 
   8  15   7       85.11      183.62     61.80 o 
  -9  16   7       71.78      -13.42     68.39 o 
  -8  16   7      139.21      174.26     66.28 o 
  -7  16   7      508.27      575.52     79.79 o 
  -6  16   7        3.25      -18.42     63.83 o 
  -5  16   7      306.36      362.90     65.95 o 
  -4  16   7       24.73       52.48     53.94 o 
  -3  16   7      374.14      429.99     80.61 o 
  -2  16   7      433.19      337.60     56.83 o 
  -1  16   7      397.54      413.28     62.26 o 
   0  16   7      121.32      125.19     47.54 o 
   1  16   7      629.08      638.91     55.04 o 
   2  16   7        4.25      -27.48     45.79 o 
   3  16   7      223.15      262.97     55.94 o 
   4  16   7      538.69      557.13     78.77 o 
   5  16   7       33.97      117.33     56.15 o 
   6  16   7      326.83      407.52    113.63 o 
   7  16   7       19.67      -10.58     55.39 o 
   8  16   7       22.35       35.06     87.93 o 
  -8  17   7      207.74      138.48     69.13 o 
  -7  17   7      559.60      580.53     84.24 o 
  -6  17   7      259.58      305.62     71.96 o 
  -5  17   7       62.73       50.43     64.81 o 
  -4  17   7       16.68       -9.17     57.62 o 
  -3  17   7       10.30       76.09     60.52 o 
  -2  17   7      391.19      446.84     65.16 o 
  -1  17   7       60.63       88.20     87.05 o 
   0  17   7      273.60      243.91     98.00 o 
   1  17   7       49.77       82.65     59.46 o 
   2  17   7      145.29       99.47     60.94 o 
   3  17   7      142.14      229.31     65.88 o 
   4  17   7       47.86       45.76     67.02 o 
   5  17   7       45.64      -58.77     58.77 o 
   6  17   7      308.40      303.19     79.30 o 
   7  17   7        2.72       12.31     65.19 o 
  -8  18   7        1.46       70.26     69.66 o 
  -7  18   7        6.73       48.10     77.93 o 
  -6  18   7      242.97      174.73     71.61 o 
  -5  18   7      191.49      145.34     70.10 o 
  -4  18   7      156.58      131.42     66.99 o 
  -3  18   7       12.43      -42.34     63.46 o 
  -2  18   7        7.29        7.31     61.06 o 
  -1  18   7      561.62      447.33    106.45 o 
   0  18   7       17.97       26.66     64.67 o 
   1  18   7       60.79       52.40     64.34 o 
   2  18   7      254.47      220.50     71.86 o 
   3  18   7        6.83       58.90     69.57 o 
   4  18   7       51.70      -19.57     73.58 o 
   5  18   7        0.83       25.16     57.92 o 
   6  18   7       37.94       -3.22     63.98 o 
   7  18   7       29.32      -83.41     83.41 o 
  -7  19   7       33.40      169.19     82.59 o 
  -6  19   7       25.93      153.51     78.45 o 
  -5  19   7      123.70      196.95     71.80 o 
  -4  19   7      150.30      161.79     71.05 o 
  -3  19   7      363.47      271.45     72.53 o 
  -2  19   7      213.76      256.42     70.49 o 
  -1  19   7      191.89      215.79    103.96 o 
   0  19   7      308.03      364.73     75.20 o 
   1  19   7      513.64      539.95     78.40 o 
   2  19   7       71.57      179.21     74.61 o 
   3  19   7      189.06      212.99     77.85 o 
   4  19   7      114.88      117.34     78.74 o 
   5  19   7      165.24      106.54     64.68 o 
   6  19   7       90.30      214.13     83.56 o 
  -6  20   7       19.77       56.76    171.59 o 
  -5  20   7       54.33       56.29     78.68 o 
  -4  20   7       37.16       24.06     73.52 o 
  -3  20   7        0.01      135.70     74.32 o 
  -2  20   7       22.99       47.23     68.96 o 
  -1  20   7      201.53      143.17     75.16 o 
   0  20   7       98.97      103.38     73.87 o 
   1  20   7        4.14       16.22     74.79 o 
   2  20   7      177.57      237.87     78.54 o 
   3  20   7      314.08      307.62     86.68 o 
   4  20   7      504.60      522.78     94.49 o 
   5  20   7      160.70      103.06     90.31 o 
  -5  21   7       66.26      148.86    116.83 o 
  -4  21   7       74.50       91.64     93.19 o 
  -3  21   7       69.36      152.81     79.87 o 
  -2  21   7       39.44        5.19    117.60 o 
  -1  21   7       11.92      -73.50     73.50 o 
   0  21   7      164.01      177.74     80.78 o 
   1  21   7       60.51      -25.22     75.24 o 
   2  21   7      102.31      144.96     83.96 o 
   3  21   7        7.13      -64.30     78.88 o 
   4  21   7      417.35      615.83     98.74 o 
  -4  22   7        5.50       93.60     81.18 o 
  -3  22   7       20.67       33.37     82.95 o 
  -2  22   7        4.40      -32.47    122.40 o 
  -1  22   7        1.40        9.86     75.21 o 
   0  22   7        6.37       40.41    147.67 o 
   1  22   7        2.96      -12.55     81.39 o 
   2  22   7        3.92      166.48     86.66 o 
   3  22   7       28.42      203.68    129.70 o 
  -1  23   7      111.90      141.78    207.62 o 
   0  23   7       66.54      121.23    171.59 o 
 -12   0   8      488.68      308.02    132.39 o 
 -11   0   8      588.69      576.65    128.17 o 
 -10   0   8      102.75       46.50     99.34 o 
  -9   0   8     1494.03     1510.60    107.51 o 
  -8   0   8     1829.82     1935.65     85.76 o 
  -7   0   8     5423.64     5442.52    133.38 o 
  -6   0   8     5984.15     6150.83    122.85 o 
  -5   0   8      207.54      277.07     27.20 o 
  -4   0   8    19179.16    20449.80    348.09 o 
  -3   0   8     1676.92     1220.20     39.22 o 
  -2   0   8     2335.98     2827.37     54.23 o 
  -1   0   8     7259.70     6621.71    116.73 o 
   0   0   8       14.40       30.77     12.13 o 
   1   0   8    11370.46    11375.79    178.42 o 
   2   0   8     1371.59     1409.07     39.22 o 
   3   0   8      969.23     1070.67     38.75 o 
   4   0   8     1565.43     1537.58     47.18 o 
   5   0   8      824.96      897.11     49.61 o 
   6   0   8     1349.77     1179.40     64.83 o 
   7   0   8      109.46      223.83     64.04 o 
   8   0   8        7.91       88.14     65.65 o 
   9   0   8        8.86      -68.95     68.95 o 
  10   0   8      401.29      623.30     96.75 o 
  11   0   8      119.59      148.75    148.44 o 
 -12   1   8        0.88       -6.47    126.34 o 
 -11   1   8      464.57      463.83     85.10 o 
 -10   1   8       27.70       49.48     52.10 o 
  -9   1   8      572.43      572.63     58.56 o 
  -8   1   8       15.60      -21.50     25.24 o 
  -7   1   8      133.76      103.35     27.71 o 
  -6   1   8     2232.62     2033.35     42.90 o 
  -5   1   8       86.47       20.08     16.35 o 
  -4   1   8     8847.42     8135.88    121.20 o 
  -3   1   8     1103.21      904.36     21.76 o 
  -2   1   8     8013.96     7480.39     98.68 o 
  -1   1   8      739.25      774.36     18.09 o 
   0   1   8     1430.25     1313.65     20.99 o 
   1   1   8     1230.63     1218.86     23.50 o 
   2   1   8        1.78        6.18     13.30 o 
   3   1   8       52.03       32.99      9.93 o 
   4   1   8        8.87      -17.04     17.04 o 
   5   1   8       36.93       34.91     21.68 o 
   6   1   8      160.61      159.44     27.89 o 
   7   1   8     1114.34     1251.24     90.44 o 
   8   1   8      802.90      766.49     93.44 o 
   9   1   8       96.01      100.65     52.24 o 
  10   1   8       12.03       37.96     57.06 o 
  11   1   8       50.76       19.49     78.57 o 
 -12   2   8        2.15      -19.07     85.06 o 
 -11   2   8      428.45      491.79     88.55 o 
 -10   2   8        4.63      -25.65     53.17 o 
  -9   2   8     1101.48     1082.83     65.11 o 
  -8   2   8      166.70      140.15     28.80 o 
  -7   2   8        9.30        1.17     26.81 o 
  -6   2   8       56.44       10.66     16.31 o 
  -5   2   8       58.90       62.31     13.20 o 
  -4   2   8      321.24      358.26     24.78 o 
  -3   2   8       13.49      -12.83     12.83 o 
  -2   2   8       16.42       17.35     10.61 o 
  -1   2   8      203.70      281.15     15.36 o 
   0   2   8     2785.66     2753.15     33.98 o 
   1   2   8      134.93      124.12     12.63 o 
   2   2   8      377.94      328.40     16.30 o 
   3   2   8        0.11       16.03     14.61 o 
   4   2   8       12.40       32.39     26.83 o 
   5   2   8      132.67      194.02     23.50 o 
   6   2   8       85.97      157.66     28.03 o 
   7   2   8        1.19       10.44     42.82 o 
   8   2   8       30.37       54.31     78.19 o 
   9   2   8       52.17       28.64     52.64 o 
  10   2   8        9.67      -25.55     56.74 o 
  11   2   8        2.22      -39.75     72.86 o 
 -12   3   8       12.85      -41.79    113.18 o 
 -11   3   8        9.46       34.81     80.81 o 
 -10   3   8       47.44       60.65     52.14 o 
  -9   3   8      218.94       74.22     48.70 o 
  -8   3   8     1257.61     1302.35     48.40 o 
  -7   3   8       56.50       45.35     31.53 o 
  -6   3   8     5040.90     4967.08     67.63 o 
  -5   3   8       56.27       72.95     16.44 o 
  -4   3   8    11889.91    11170.81    137.92 o 
  -3   3   8      637.94      576.28     24.33 o 
  -2   3   8    15032.00    14883.41    190.26 o 
  -1   3   8     4822.64     4950.68     64.87 o 
   0   3   8     1439.22     1427.71     24.51 o 
   1   3   8      676.48      617.14     20.95 o 
   2   3   8      272.09      264.98     19.75 o 
   3   3   8     1696.84     1554.13     34.14 o 
   4   3   8      381.82      317.75     21.90 o 
   5   3   8     1943.91     1950.39     43.37 o 
   6   3   8      515.89      521.33     32.39 o 
   7   3   8     1681.61     1782.43     70.04 o 
   8   3   8      447.14      480.13     54.41 o 
   9   3   8      490.57      463.00     58.07 o 
  10   3   8       92.25      101.58     59.80 o 
  11   3   8      256.05      260.47     69.26 o 
 -12   4   8      289.96      218.79     91.96 o 
 -11   4   8       76.13      -32.73    181.87 o 
 -10   4   8      184.96      134.98     56.61 o 
  -9   4   8     1407.49     1299.65     77.06 o 
  -8   4   8      436.06      500.14     51.26 o 
  -7   4   8     2621.12     2557.58     69.46 o 
  -6   4   8     2685.03     2783.11     47.83 o 
  -5   4   8     1126.82     1227.70     31.87 o 
  -4   4   8     2350.14     2688.49     44.58 o 
  -3   4   8      406.53      317.45     19.20 o 
  -2   4   8     2337.63     2594.88     46.99 o 
  -1   4   8     4867.82     4934.85     65.45 o 
   0   4   8      589.28      596.12     16.70 o 
   1   4   8     9888.60     9928.21    116.49 o 
   2   4   8      178.32      150.44     17.35 o 
   3   4   8     2020.31     2105.72     39.81 o 
   4   4   8     3430.20     3338.61     80.50 o 
   5   4   8      423.62      495.65     26.67 o 
   6   4   8      563.43      584.44     35.64 o 
   7   4   8       76.36       86.12     44.17 o 
   8   4   8       33.11       -0.29     48.29 o 
   9   4   8       47.49       85.20     59.13 o 
  10   4   8       24.83       19.01     57.89 o 
  11   4   8       54.90       50.33    107.22 o 
 -12   5   8        3.80       -8.73     88.77 o 
 -11   5   8      529.37      561.92     90.49 o 
 -10   5   8      444.13      453.33     78.63 o 
  -9   5   8      650.84      617.14    114.84 o 
  -8   5   8      463.61      550.36     52.34 o 
  -7   5   8        3.45       46.05     23.87 o 
  -6   5   8      688.26      752.89     24.31 o 
  -5   5   8       27.24       13.20     12.57 o 
  -4   5   8     4356.86     4392.30     59.60 o 
  -3   5   8      125.24      174.31     13.41 o 
  -2   5   8     1857.10     1828.62     39.17 o 
  -1   5   8      382.49      424.49     17.30 o 
   0   5   8     1654.15     1727.98     27.84 o 
   1   5   8      853.95      840.59     22.64 o 
   2   5   8      124.88      193.40     17.08 o 
   3   5   8     2781.60     3073.86     56.96 o 
   4   5   8      335.15      398.81     23.06 o 
   5   5   8      128.35      179.46     24.55 o 
   6   5   8      118.11       75.52     30.60 o 
   7   5   8       32.87       44.86     34.36 o 
   8   5   8       73.11        6.81     51.25 o 
   9   5   8       75.74       44.32     52.29 o 
  10   5   8       43.06      -31.46     67.56 o 
 -12   6   8       13.07      -69.29     88.66 o 
 -11   6   8     1043.32     1062.77    100.88 o 
 -10   6   8        5.99       -4.64     73.50 o 
  -9   6   8     1419.87     1203.76     69.79 o 
  -8   6   8      154.74      114.19     58.80 o 
  -7   6   8        9.62       66.76     26.80 o 
  -6   6   8       16.28        1.78     16.32 o 
  -5   6   8        4.48       23.59     12.82 o 
  -4   6   8      134.48      115.54     17.72 o 
  -3   6   8      325.75      369.00     16.53 o 
  -2   6   8       15.12       34.43     15.47 o 
  -1   6   8     2303.27     2216.40     38.94 o 
   0   6   8     4782.49     4444.05     65.56 o 
   1   6   8      302.99      423.65     19.58 o 
   2   6   8     1846.68     1692.01     34.48 o 
   3   6   8      493.75      654.02     24.42 o 
   4   6   8      577.00      420.30     24.16 o 
   5   6   8      864.53     1049.80     38.02 o 
   6   6   8        2.16      -29.47     29.47 o 
   7   6   8      115.47      176.79     36.81 o 
   8   6   8      798.34      768.47     60.49 o 
   9   6   8        0.50      -42.08     54.92 o 
  10   6   8       11.84      -61.54     61.54 o 
 -11   7   8        1.76      -80.26     80.26 o 
 -10   7   8      801.19      910.66     69.19 o 
  -9   7   8      101.25       18.06     71.74 o 
  -8   7   8     1015.33     1000.24     60.11 o 
  -7   7   8      225.44      320.29     30.36 o 
  -6   7   8     1220.33     1282.99     39.63 o 
  -5   7   8       11.21       38.66     17.54 o 
  -4   7   8     6536.48     6243.21     95.60 o 
  -3   7   8       13.38       18.93     14.52 o 
  -2   7   8     3638.31     3604.56     59.67 o 
  -1   7   8      217.47      262.81     18.33 o 
   0   7   8     1991.01     1933.46     37.89 o 
   1   7   8        6.08       12.94     15.50 o 
   2   7   8      455.32      454.76     21.38 o 
   3   7   8      821.94      727.16     25.99 o 
   4   7   8      772.96      694.73     27.61 o 
   5   7   8     4004.43     3532.85     73.68 o 
   6   7   8     1614.27     1740.18     97.39 o 
   7   7   8     2394.99     2339.93     69.00 o 
   8   7   8      311.76      422.91     56.73 o 
   9   7   8      852.68      692.15     66.05 o 
  10   7   8      299.64      391.77     67.54 o 
 -11   8   8       54.43       85.59     88.46 o 
 -10   8   8       93.03      241.77     59.51 o 
  -9   8   8      209.13      246.47     69.94 o 
  -8   8   8      315.24      375.80     52.56 o 
  -7   8   8       13.24      -11.45     36.44 o 
  -6   8   8      121.54      141.52     30.31 o 
  -5   8   8     2922.41     2998.27     53.98 o 
  -4   8   8      224.34      213.81     20.19 o 
  -3   8   8       16.75       -9.34     13.44 o 
  -2   8   8      500.43      550.92     22.59 o 
  -1   8   8     2691.51     2895.92     48.87 o 
   0   8   8      324.24      244.70     17.89 o 
   1   8   8     1069.18     1188.12     30.06 o 
   2   8   8     1112.16     1057.26     27.96 o 
   3   8   8     1006.10     1011.80     29.64 o 
   4   8   8      207.95      294.39     24.90 o 
   5   8   8      279.79      288.25     33.03 o 
   6   8   8       17.01       88.76     33.08 o 
   7   8   8       78.02       88.11     39.73 o 
   8   8   8       43.41      112.39     50.30 o 
   9   8   8        0.71        9.17     56.87 o 
  10   8   8        5.72      -28.82     63.36 o 
 -11   9   8       91.11      153.46     90.82 o 
 -10   9   8      491.74      513.60     67.60 o 
  -9   9   8      219.54      162.24     57.64 o 
  -8   9   8      292.26      350.74     53.21 o 
  -7   9   8      244.45      229.48     34.70 o 
  -6   9   8       44.70       -7.32     25.66 o 
  -5   9   8       12.33        6.94     20.39 o 
  -4   9   8      110.29      154.01     21.15 o 
  -3   9   8        0.41      -18.70     18.70 o 
  -2   9   8       21.75       20.70     23.27 o 
  -1   9   8        2.74       -0.99     17.81 o 
   0   9   8     3338.14     3546.10     62.75 o 
   1   9   8      494.00      624.21     25.46 o 
   2   9   8      291.74      377.80     26.15 o 
   3   9   8     1637.18     1955.82     51.17 o 
   4   9   8      525.55      664.35     35.92 o 
   5   9   8      802.86      873.72     41.91 o 
   6   9   8       10.37       41.95     37.06 o 
   7   9   8       79.93       55.05     39.09 o 
   8   9   8       12.35      -10.16     51.36 o 
   9   9   8        6.83      -32.54     59.71 o 
  10   9   8        3.60       15.54     63.67 o 
 -11  10   8      699.47      671.05    101.55 o 
 -10  10   8        1.78       24.50     78.24 o 
  -9  10   8      124.91      190.36     57.23 o 
  -8  10   8        9.85        9.95     47.28 o 
  -7  10   8      497.79      510.38     38.68 o 
  -6  10   8       55.65      105.32     40.43 o 
  -5  10   8      370.87      297.69     34.15 o 
  -4  10   8     1388.35     1322.17     41.77 o 
  -3  10   8       96.71      107.13     20.99 o 
  -2  10   8      476.38      506.49     24.86 o 
  -1  10   8       31.11       23.73     28.09 o 
   0  10   8     3725.62     3820.55     77.23 o 
   1  10   8      266.94      293.21     23.57 o 
   2  10   8     3943.72     3968.92     68.09 o 
   3  10   8      884.22     1098.66     49.30 o 
   4  10   8       99.94       14.21     32.25 o 
   5  10   8     1226.74     1385.68     47.65 o 
   6  10   8        2.29       33.48     38.23 o 
   7  10   8       12.39       67.49     41.65 o 
   8  10   8      117.13      133.41     57.33 o 
   9  10   8       12.16      140.84     59.87 o 
  10  10   8       52.39       57.04     67.81 o 
 -11  11   8        9.76     -137.97    137.97 o 
 -10  11   8     1004.54     1122.99    103.22 o 
  -9  11   8        2.79       78.09     86.30 o 
  -8  11   8      344.70      485.84     57.23 o 
  -7  11   8        1.93        9.61     59.08 o 
  -6  11   8      464.73      428.19     48.72 o 
  -5  11   8      259.76      229.20     34.43 o 
  -4  11   8     2882.91     2842.91     85.28 o 
  -3  11   8      471.99      474.61     31.67 o 
  -2  11   8       55.10        1.48     22.04 o 
  -1  11   8      360.47      392.07     25.72 o 
   0  11   8        6.40       17.22     22.91 o 
   1  11   8      243.64      208.36     25.88 o 
   2  11   8       58.98       70.94     28.89 o 
   3  11   8     1652.96     1376.24     48.41 o 
   4  11   8       95.23       74.12     33.52 o 
   5  11   8     1064.00      996.54     49.82 o 
   6  11   8      584.40      718.45     48.95 o 
   7  11   8      817.75      820.39     52.53 o 
   8  11   8      115.49      176.44     57.68 o 
   9  11   8      214.99      193.96     63.31 o 
 -10  12   8      143.88      171.08     87.04 o 
  -9  12   8        0.42       26.14     57.62 o 
  -8  12   8      107.48      145.11     69.62 o 
  -7  12   8       52.19       18.78     49.23 o 
  -6  12   8      101.93       42.55     45.66 o 
  -5  12   8       86.24      108.30     42.45 o 
  -4  12   8      405.62      411.72     46.32 o 
  -3  12   8      102.81      156.64     30.97 o 
  -2  12   8      626.46      563.18     35.06 o 
  -1  12   8       18.26       12.28     29.84 o 
   0  12   8       89.78      171.84     39.41 o 
   1  12   8      215.39      302.38     34.88 o 
   2  12   8      441.40      434.13     47.24 o 
   3  12   8       24.48       32.03     36.64 o 
   4  12   8       43.79        2.90     35.45 o 
   5  12   8      107.30       91.09     49.95 o 
   6  12   8       11.95      -10.58     40.90 o 
   7  12   8        0.46      -15.29     44.51 o 
   8  12   8       52.31       23.61     54.87 o 
   9  12   8        0.83      -62.94     62.94 o 
 -10  13   8      266.30      309.99    143.92 o 
  -9  13   8        3.19      -58.68     58.68 o 
  -8  13   8      233.14      276.70     61.15 o 
  -7  13   8      195.27      156.72     44.27 o 
  -6  13   8      484.33      600.39     86.26 o 
  -5  13   8      486.39      407.12     75.42 o 
  -4  13   8     1125.32     1073.66     67.99 o 
  -3  13   8      512.77      496.33     68.80 o 
  -2  13   8     1063.79     1006.54     44.22 o 
  -1  13   8       63.77       65.36     32.69 o 
   0  13   8        4.16       16.66     32.40 o 
   1  13   8     2393.46     2298.60     80.74 o 
   2  13   8       66.66      114.55     43.19 o 
   3  13   8      630.14      707.77     89.96 o 
   4  13   8       28.37       33.10     39.82 o 
   5  13   8      403.73      321.93     50.00 o 
   6  13   8      238.26      237.83     51.95 o 
   7  13   8       30.03        2.46     45.44 o 
   8  13   8        7.56      -15.40     58.32 o 
   9  13   8       95.50      125.33     63.85 o 
  -9  14   8       72.11       48.92     64.12 o 
  -8  14   8      111.04      149.49     59.21 o 
  -7  14   8       63.74       43.61     53.30 o 
  -6  14   8       15.65      -44.63     54.32 o 
  -5  14   8      222.33      318.97     60.42 o 
  -4  14   8      466.88      323.14     68.50 o 
  -3  14   8      508.96      534.17     60.13 o 
  -2  14   8     3190.26     3158.67    114.68 o 
  -1  14   8     1881.31     1591.78     66.88 o 
   0  14   8     3019.35     2947.98     93.10 o 
   1  14   8      471.58      451.18     48.27 o 
   2  14   8     1417.38     1398.42     68.18 o 
   3  14   8      800.13      734.65     92.52 o 
   4  14   8      206.40      215.79     45.70 o 
   5  14   8      182.50      251.18     50.51 o 
   6  14   8        7.96       69.24     51.08 o 
   7  14   8      212.58      138.37     48.46 o 
   8  14   8       12.09       46.77     61.38 o 
  -9  15   8        4.10      -64.86     64.86 o 
  -8  15   8      301.39      464.07     69.07 o 
  -7  15   8      265.05      361.77     89.98 o 
  -6  15   8      483.06      499.42     69.14 o 
  -5  15   8      210.77      226.33     62.43 o 
  -4  15   8      109.62       60.41     54.34 o 
  -3  15   8     2342.52     2365.20    103.58 o 
  -2  15   8      323.90      252.52     75.04 o 
  -1  15   8       62.50      123.31     52.44 o 
   0  15   8       54.39       31.99     53.29 o 
   1  15   8      103.22      108.26     66.39 o 
   2  15   8       13.27        8.96     52.29 o 
   3  15   8       29.76       75.71     61.04 o 
   4  15   8       17.16       13.91     49.97 o 
   5  15   8      277.54      234.87     52.30 o 
   6  15   8       28.02       13.13     52.05 o 
   7  15   8      175.08      161.14     61.74 o 
   8  15   8      262.89      391.47     66.83 o 
  -9  16   8       10.55      -60.11     66.91 o 
  -8  16   8       26.78       23.03     76.94 o 
  -7  16   8       81.51       50.02     59.10 o 
  -6  16   8        1.81       53.55     85.99 o 
  -5  16   8      653.35      502.65     70.64 o 
  -4  16   8        1.58       16.34     56.74 o 
  -3  16   8       36.85       44.34     56.79 o 
  -2  16   8      225.54      175.42     55.48 o 
  -1  16   8        2.81        7.84     55.53 o 
   0  16   8       77.71       87.66     58.14 o 
   1  16   8       35.50       92.03     84.74 o 
   2  16   8      116.08      140.81     60.52 o 
   3  16   8       36.63        1.91     80.13 o 
   4  16   8      154.84       23.71     68.29 o 
   5  16   8        0.45       64.48     60.47 o 
   6  16   8        0.09       65.48     62.41 o 
   7  16   8       14.67       30.31     60.65 o 
  -8  17   8       21.13       34.18     65.86 o 
  -7  17   8       50.61       80.82     64.37 o 
  -6  17   8      452.94      477.54     79.59 o 
  -5  17   8      453.19      349.30     68.53 o 
  -4  17   8      175.75      222.80     63.27 o 
  -3  17   8      224.18      244.88     85.51 o 
  -2  17   8      385.22      408.94     64.84 o 
  -1  17   8       73.72       67.56     60.14 o 
   0  17   8       76.35      -47.54     60.19 o 
   1  17   8      127.00      127.20     62.80 o 
   2  17   8       31.24        8.98     60.51 o 
   3  17   8       60.61       61.57    115.39 o 
   4  17   8      114.91      239.76     79.64 o 
   5  17   8       43.26      -60.66     60.66 o 
   6  17   8       66.80       97.99     68.14 o 
   7  17   8      264.57      254.01     74.93 o 
  -7  18   8        3.66      -43.71     76.58 o 
  -6  18   8        7.66       43.41     72.16 o 
  -5  18   8      161.16      126.82     69.17 o 
  -4  18   8        0.07      -38.71     63.96 o 
  -3  18   8        0.67       20.41     62.52 o 
  -2  18   8      107.62      256.33    102.80 o 
  -1  18   8      231.46      229.65     63.86 o 
   0  18   8      426.20      455.35     75.90 o 
   1  18   8      165.63      165.64     70.33 o 
   2  18   8      526.84      578.70     79.30 o 
   3  18   8      387.41      419.41    103.47 o 
   4  18   8      285.71      392.63     83.36 o 
   5  18   8      248.74      269.14     68.63 o 
   6  18   8       14.10       38.29     66.75 o 
  -7  19   8        6.18      -28.34    118.66 o 
  -6  19   8       11.37      163.24     77.79 o 
  -5  19   8       28.36       70.73     73.72 o 
  -4  19   8        6.43       24.05     68.18 o 
  -3  19   8      330.62      373.84     91.85 o 
  -2  19   8       89.18       23.25    101.65 o 
  -1  19   8       19.28       61.94    103.57 o 
   0  19   8        2.11       17.09     98.48 o 
   1  19   8       77.59       -8.31     71.19 o 
   2  19   8      273.61      267.08     81.08 o 
   3  19   8      193.10      230.37     80.63 o 
   4  19   8       26.15       51.09     81.57 o 
   5  19   8        0.12       13.17     67.76 o 
  -6  20   8        2.12       48.52     81.53 o 
  -5  20   8       39.13       91.97    131.53 o 
  -4  20   8       40.57        8.60    110.49 o 
  -3  20   8        0.14       15.31     71.83 o 
  -2  20   8       25.80       45.16    107.61 o 
  -1  20   8       68.65      174.25     88.97 o 
   0  20   8       12.51       29.34     72.74 o 
   1  20   8      134.83      163.27     78.91 o 
   2  20   8       65.02       66.94     76.95 o 
   3  20   8        3.77       13.57     83.11 o 
   4  20   8       29.90       91.03     86.38 o 
  -5  21   8      245.84      265.17    137.20 o 
  -4  21   8      115.47      173.50     81.69 o 
  -3  21   8       14.63       63.25     76.02 o 
  -2  21   8       47.87      102.23    119.90 o 
  -1  21   8       86.63       -9.82    104.63 o 
   0  21   8        0.17       58.43     87.24 o 
   1  21   8        9.80      -73.64     75.90 o 
   2  21   8       16.28      127.67     85.32 o 
   3  21   8       26.46      122.89     86.36 o 
  -3  22   8       18.90      -32.67    129.70 o 
  -2  22   8       25.59      107.95     84.04 o 
  -1  22   8       12.98       88.39    115.00 o 
   0  22   8       54.51      202.68     88.04 o 
   1  22   8       27.71      -74.11    111.06 o 
 -12   1   9       85.74      142.88     87.83 o 
 -11   1   9      677.14      620.32     88.18 o 
 -10   1   9      374.56      404.88     59.96 o 
  -9   1   9       57.90       16.40     50.37 o 
  -8   1   9        5.98      -38.05     38.05 o 
  -7   1   9        1.02        9.63     27.68 o 
  -6   1   9      700.67      559.71     27.54 o 
  -5   1   9      721.71      719.59     27.95 o 
  -4   1   9     4357.51     4440.35     80.47 o 
  -3   1   9      571.64      647.23     27.07 o 
  -2   1   9     1451.42     1342.54     39.84 o 
  -1   1   9      469.72      454.02     17.66 o 
   0   1   9       21.89        0.99     10.90 o 
   1   1   9       13.14       30.96     12.50 o 
   2   1   9      155.83      149.45     15.92 o 
   3   1   9       61.98      116.85     19.20 o 
   4   1   9      107.11      147.41     20.02 o 
   5   1   9       92.25      167.77     23.96 o 
   6   1   9      313.13      430.46     45.79 o 
   7   1   9      276.30      388.51     56.18 o 
   8   1   9        4.23       49.37     50.35 o 
   9   1   9        0.56        1.94     76.13 o 
  10   1   9       28.82      -56.24     58.92 o 
 -12   2   9       21.23       50.19     84.19 o 
 -11   2   9      276.52      216.73     81.30 o 
 -10   2   9      727.98      730.05     63.73 o 
  -9   2   9     3399.81     3157.13    104.84 o 
  -8   2   9      595.52      638.13     55.19 o 
  -7   2   9     7442.73     7884.89    126.50 o 
  -6   2   9     1131.81     1216.84     36.10 o 
  -5   2   9     5153.75     5434.84     88.76 o 
  -4   2   9      254.43      356.34     17.36 o 
  -3   2   9      375.15      428.17     20.35 o 
  -2   2   9     4304.12     4474.07     69.33 o 
  -1   2   9      425.55      525.50     24.53 o 
   0   2   9     1207.01     1198.61     22.83 o 
   1   2   9       53.00       35.15     12.83 o 
   2   2   9      753.39      735.25     20.88 o 
   3   2   9      129.48      161.22     19.48 o 
   4   2   9       68.46       81.89     14.97 o 
   5   2   9     1607.48     1722.04     51.38 o 
   6   2   9       25.61        6.93     37.88 o 
   7   2   9      105.83       70.60     48.08 o 
   8   2   9      133.57       50.96     50.49 o 
   9   2   9        0.89      -16.14     56.72 o 
  10   2   9       18.55      -58.20     58.20 o 
 -12   3   9      110.68       43.30    112.22 o 
 -11   3   9      480.94      480.61     85.76 o 
 -10   3   9      320.06      387.22     58.63 o 
  -9   3   9       63.15       67.70     49.97 o 
  -8   3   9       13.88       74.00     45.43 o 
  -7   3   9       16.67      -28.74     28.74 o 
  -6   3   9      512.55      455.27     39.13 o 
  -5   3   9     1575.74     1520.58     42.79 o 
  -4   3   9     4549.28     4653.68     63.60 o 
  -3   3   9      288.97      287.29     18.00 o 
  -2   3   9      393.87      487.09     20.86 o 
  -1   3   9       97.17      114.98     13.56 o 
   0   3   9     1518.40     1488.23     25.85 o 
   1   3   9      453.36      517.43     17.10 o 
   2   3   9      165.15      168.47     16.51 o 
   3   3   9       95.49       71.39     18.47 o 
   4   3   9       81.98       85.60     17.22 o 
   5   3   9       39.48       50.62     28.03 o 
   6   3   9      188.95      198.52     34.98 o 
   7   3   9       11.41        9.85     44.14 o 
   8   3   9      106.08       79.26     49.90 o 
   9   3   9       83.11       80.98     55.16 o 
  10   3   9       13.96      -32.95     59.90 o 
 -12   4   9        1.00      -80.85     86.60 o 
 -11   4   9       38.94       27.02     78.82 o 
 -10   4   9        2.30       -2.85     54.37 o 
  -9   4   9       56.55        2.83     69.83 o 
  -8   4   9       26.92       61.92     43.67 o 
  -7   4   9      149.04      101.13     34.17 o 
  -6   4   9      536.24      455.26     41.86 o 
  -5   4   9      215.04      203.67     17.76 o 
  -4   4   9      497.23      374.82     16.82 o 
  -3   4   9     1419.27     1330.02     38.24 o 
  -2   4   9     3909.34     3832.41     58.50 o 
  -1   4   9     1070.19     1279.37     27.53 o 
   0   4   9     9231.22     9252.19    108.11 o 
   1   4   9     1806.72     2008.25     34.31 o 
   2   4   9     4318.30     4129.61     64.77 o 
   3   4   9      813.83      809.17     25.90 o 
   4   4   9      372.02      363.04     21.60 o 
   5   4   9      240.78      225.33     39.47 o 
   6   4   9       81.13       74.67     34.22 o 
   7   4   9      252.96      351.45     67.17 o 
   8   4   9       99.79       63.93     50.37 o 
   9   4   9       11.98      -40.10     55.27 o 
  10   4   9        4.82       -0.33     62.38 o 
 -12   5   9        1.49      -19.79    132.39 o 
 -11   5   9      548.45      418.69     87.34 o 
 -10   5   9       26.99       40.27     58.81 o 
  -9   5   9        9.49       20.77     50.16 o 
  -8   5   9       59.57       52.27     46.29 o 
  -7   5   9      125.77      135.24     37.94 o 
  -6   5   9      737.59      669.61     35.14 o 
  -5   5   9      257.10      254.19     19.51 o 
  -4   5   9      264.45      268.71     19.46 o 
  -3   5   9      497.25      497.27     22.79 o 
  -2   5   9      317.33      326.41     24.75 o 
  -1   5   9        3.03       -3.83     14.79 o 
   0   5   9      488.35      416.74     17.69 o 
   1   5   9      185.54      207.40     16.31 o 
   2   5   9      202.42      197.56     19.87 o 
   3   5   9      424.94      391.63     22.54 o 
   4   5   9        3.73      -18.14     19.62 o 
   5   5   9      914.19      949.23     39.68 o 
   6   5   9       94.56       51.62     35.49 o 
   7   5   9      270.87      381.50     52.46 o 
   8   5   9      239.37       81.12     51.48 o 
   9   5   9       75.69       38.56     57.18 o 
  10   5   9        9.29      -54.26     62.59 o 
 -11   6   9      114.79       75.21     85.79 o 
 -10   6   9      457.45      444.39     65.61 o 
  -9   6   9      362.13      421.63     56.62 o 
  -8   6   9     1467.98     1504.92     99.73 o 
  -7   6   9      341.09      437.28     39.91 o 
  -6   6   9      606.52      613.43     33.79 o 
  -5   6   9       21.61       57.86     18.61 o 
  -4   6   9     1740.12     1797.63     34.43 o 
  -3   6   9       39.01       43.88     14.01 o 
  -2   6   9        1.63        0.38     16.42 o 
  -1   6   9        1.65        8.70     13.30 o 
   0   6   9      260.98      228.24     17.08 o 
   1   6   9      552.00      678.91     24.31 o 
   2   6   9     1303.34     1198.17     29.36 o 
   3   6   9      153.64      163.39     21.39 o 
   4   6   9     1556.07     1480.14     41.43 o 
   5   6   9       49.04       38.59     30.78 o 
   6   6   9      162.62      142.60     36.58 o 
   7   6   9       15.58      -21.85     55.91 o 
   8   6   9       33.59       48.26     53.08 o 
   9   6   9        5.76       10.56     61.27 o 
  10   6   9        3.27      -61.55     63.06 o 
 -11   7   9      251.50      395.12     89.42 o 
 -10   7   9      124.20      125.12     59.93 o 
  -9   7   9      143.77      123.01     52.58 o 
  -8   7   9      222.10      197.65     48.77 o 
  -7   7   9      299.02      265.08     38.92 o 
  -6   7   9     2550.36     2568.51     57.03 o 
  -5   7   9      140.72      155.65     16.44 o 
  -4   7   9      642.65      651.66     26.16 o 
  -3   7   9       49.15       35.61     17.10 o 
  -2   7   9        3.25        0.92     14.55 o 
  -1   7   9        5.51        7.08     17.06 o 
   0   7   9      228.62      303.65     33.48 o 
   1   7   9        8.42       32.23     16.17 o 
   2   7   9     1833.27     2057.25     39.95 o 
   3   7   9        5.42       11.85     20.38 o 
   4   7   9      215.13      211.76     24.85 o 
   5   7   9      163.26      166.81     36.83 o 
   6   7   9       89.01       97.22     37.95 o 
   7   7   9      252.92      251.80     51.93 o 
   8   7   9       13.32       28.67     52.91 o 
   9   7   9        2.85      -24.40     92.99 o 
  10   7   9        3.99      -16.90     63.94 o 
 -11   8   9      164.68      104.01     86.00 o 
 -10   8   9      147.25      163.51     61.29 o 
  -9   8   9       90.37       58.63     52.33 o 
  -8   8   9       27.81       58.67     60.79 o 
  -7   8   9        7.92       -9.38     40.90 o 
  -6   8   9      216.08      248.09     33.63 o 
  -5   8   9        8.67       10.38     21.22 o 
  -4   8   9      502.46      524.63     22.56 o 
  -3   8   9     2002.33     1847.80     37.67 o 
  -2   8   9     2295.42     2199.40     68.34 o 
  -1   8   9      680.93      699.59     28.49 o 
   0   8   9      414.99      392.71     28.94 o 
   1   8   9      235.60      222.42     19.77 o 
   2   8   9     1854.49     1787.12     38.16 o 
   3   8   9      904.93      966.73     43.29 o 
   4   8   9      378.85      386.40     33.37 o 
   5   8   9      229.81      240.21     37.64 o 
   6   8   9      112.54       58.57     39.38 o 
   7   8   9       72.28       83.40     49.50 o 
   8   8   9       78.64       34.13     53.47 o 
   9   8   9       16.68      -33.91     58.39 o 
  10   8   9       14.04      -21.86     64.71 o 
 -11   9   9        4.09       62.98     83.34 o 
 -10   9   9        0.34       22.67     61.91 o 
  -9   9   9       29.82       89.60     56.71 o 
  -8   9   9      254.57      280.23     52.39 o 
  -7   9   9       53.92      112.77     45.08 o 
  -6   9   9      603.39      594.46     31.58 o 
  -5   9   9     1024.65      992.99     42.30 o 
  -4   9   9      191.74      148.17     26.92 o 
  -3   9   9        7.37       22.55     14.45 o 
  -2   9   9        0.13       -4.80     17.47 o 
  -1   9   9      229.22      205.16     22.60 o 
   0   9   9      735.27      697.42     31.61 o 
   1   9   9       21.23       20.22     19.86 o 
   2   9   9      801.97      771.15     28.93 o 
   3   9   9      134.45      190.41     27.25 o 
   4   9   9      570.40      660.95     37.75 o 
   5   9   9     1461.53     1279.69     54.73 o 
   6   9   9       20.07       52.57     41.78 o 
   7   9   9        7.04       -2.90     61.47 o 
   8   9   9      120.84       95.56     56.14 o 
   9   9   9        4.26       41.22     59.00 o 
 -11  10   9       21.86      127.86     87.89 o 
 -10  10   9       11.43       62.46     62.37 o 
  -9  10   9       45.53      -11.77     56.20 o 
  -8  10   9      348.43      410.06     54.28 o 
  -7  10   9      601.45      540.09     54.24 o 
  -6  10   9      128.73       19.67     42.12 o 
  -5  10   9     1031.69     1014.29     44.10 o 
  -4  10   9      174.86      204.90     31.39 o 
  -3  10   9      266.27      287.92     25.65 o 
  -2  10   9        1.16      -21.48     24.79 o 
  -1  10   9        3.65       20.06     22.65 o 
   0  10   9       89.89      153.77     29.68 o 
   1  10   9      193.91      293.20     25.52 o 
   2  10   9      180.12      125.25     28.81 o 
   3  10   9        1.80        1.02     28.78 o 
   4  10   9     1067.22     1001.04     45.77 o 
   5  10   9        0.12      -35.69     35.69 o 
   6  10   9       34.05       74.30     41.43 o 
   7  10   9        5.96      -45.61     59.71 o 
   8  10   9       26.32       41.05     58.57 o 
   9  10   9       29.74       83.87     64.69 o 
 -10  11   9       44.31      122.57     66.39 o 
  -9  11   9       45.38       90.77     58.35 o 
  -8  11   9        1.30      -50.66     50.66 o 
  -7  11   9       71.04       53.97     48.29 o 
  -6  11   9      107.02      107.33     45.10 o 
  -5  11   9      127.38       58.44     34.14 o 
  -4  11   9       27.32       25.36     47.45 o 
  -3  11   9      206.76      151.85     31.26 o 
  -2  11   9      964.88      984.39     43.81 o 
  -1  11   9       10.57       -6.11     25.17 o 
   0  11   9     1457.94     1734.43     64.18 o 
   1  11   9        4.50        9.38     30.10 o 
   2  11   9      824.61     1153.70     73.46 o 
   3  11   9      138.19      121.09     50.48 o 
   4  11   9       97.16      103.70     36.70 o 
   5  11   9       22.15       10.87     39.13 o 
   6  11   9       19.38       38.95     42.76 o 
   7  11   9        8.66      -14.02     56.44 o 
   8  11   9      188.57      281.71     60.87 o 
   9  11   9        5.16       48.05     65.73 o 
 -10  12   9       46.68       43.96     65.43 o 
  -9  12   9      153.80      269.99     63.42 o 
  -8  12   9       42.15       58.73     57.39 o 
  -7  12   9       77.58      111.91     50.33 o 
  -6  12   9      322.78      209.25     48.62 o 
  -5  12   9       38.42      -42.72     42.72 o 
  -4  12   9       59.68      128.14     42.76 o 
  -3  12   9      718.53      758.70     44.72 o 
  -2  12   9      881.26      874.28     57.59 o 
  -1  12   9     1033.78     1025.11     58.12 o 
   0  12   9       32.85       31.86     32.31 o 
   1  12   9      145.65      192.27     34.73 o 
   2  12   9      577.47      418.69     48.15 o 
   3  12   9      168.36      211.20     39.88 o 
   4  12   9      129.10      108.62     46.10 o 
   5  12   9       62.55       89.19     40.51 o 
   6  12   9       84.90       75.97     44.22 o 
   7  12   9       82.35       59.96     54.49 o 
   8  12   9       20.77       88.11     65.46 o 
 -10  13   9       39.90       85.90     92.23 o 
  -9  13   9       25.21       30.76     62.33 o 
  -8  13   9       71.48       40.55     57.08 o 
  -7  13   9       28.02       21.20     52.25 o 
  -6  13   9       36.17       21.15     64.63 o 
  -5  13   9      485.65      455.44     51.51 o 
  -4  13   9       33.40       22.91     43.32 o 
  -3  13   9       46.62       23.99     36.33 o 
  -2  13   9       88.66       73.80     46.03 o 
  -1  13   9      229.60      137.87     44.32 o 
   0  13   9      118.78      179.61     51.84 o 
   1  13   9        9.62        2.65     54.67 o 
   2  13   9       62.46      100.93     55.02 o 
   3  13   9      155.50      134.83     39.20 o 
   4  13   9      199.74      189.67     49.87 o 
   5  13   9      573.30      405.74     47.02 o 
   6  13   9      240.66      223.50     46.90 o 
   7  13   9        6.43       96.59     54.80 o 
   8  13   9        5.64       -2.15     58.05 o 
  -9  14   9      283.79      383.40     92.32 o 
  -8  14   9        0.69      -57.03     57.03 o 
  -7  14   9      445.10      521.47     60.78 o 
  -6  14   9       63.16      -10.52     49.85 o 
  -5  14   9      246.42      228.91     51.37 o 
  -4  14   9       21.47       75.59     51.52 o 
  -3  14   9        1.57       12.00     48.81 o 
  -2  14   9      269.29      261.52     84.36 o 
  -1  14   9      106.73       18.56     50.52 o 
   0  14   9        6.75      -34.16     50.12 o 
   1  14   9       61.32       16.76     73.31 o 
   2  14   9        0.33      -55.83     55.83 o 
   3  14   9       40.45        2.71     61.14 o 
   4  14   9       31.59       78.05     46.81 o 
   5  14   9       31.24      -16.49     58.88 o 
   6  14   9      146.46      128.65     47.59 o 
   7  14   9      203.92      237.94     86.58 o 
   8  14   9        0.80       63.83     62.80 o 
  -9  15   9       64.28       49.54     69.18 o 
  -8  15   9       12.84       85.61     62.38 o 
  -7  15   9      317.46      306.72     64.78 o 
  -6  15   9      378.03      520.44     74.89 o 
  -5  15   9      582.86      559.19     58.56 o 
  -4  15   9      606.79      668.34    106.84 o 
  -3  15   9      495.85      476.35     61.34 o 
  -2  15   9      794.33     1004.97    109.34 o 
  -1  15   9        1.24       52.86     52.31 o 
   0  15   9      183.33      214.79     74.65 o 
   1  15   9       81.37       85.32     57.26 o 
   2  15   9        8.20       78.03     59.23 o 
   3  15   9       78.71      135.37     67.04 o 
   4  15   9       72.14       19.64     54.55 o 
   5  15   9        1.77      -35.11     48.91 o 
   6  15   9      138.02      122.22     48.71 o 
   7  15   9        8.91      -37.81     59.20 o 
  -8  16   9      174.68      142.50     68.63 o 
  -7  16   9       21.21      -36.85     75.76 o 
  -6  16   9        5.16      -10.16     56.64 o 
  -5  16   9       25.42       29.14     63.41 o 
  -4  16   9      124.81      153.14     60.30 o 
  -3  16   9       12.21       45.30     54.94 o 
  -2  16   9       98.26       26.71     87.43 o 
  -1  16   9        1.31      -53.58     54.12 o 
   0  16   9       25.45       69.39     60.48 o 
   1  16   9       44.65       54.83     68.31 o 
   2  16   9        2.18       21.77     61.41 o 
   3  16   9        2.80      -57.92     65.08 o 
   4  16   9       64.69      181.31     58.35 o 
   5  16   9       73.64      115.52     61.43 o 
   6  16   9       36.97       13.72     55.20 o 
   7  16   9        3.00      -23.42     60.96 o 
  -8  17   9        4.95       21.76     66.76 o 
  -7  17   9        2.91      -33.18     61.66 o 
  -6  17   9        6.19       85.80     61.59 o 
  -5  17   9       50.30       52.61     97.04 o 
  -4  17   9        4.34      -29.09     62.05 o 
  -3  17   9        0.67       33.97     82.53 o 
  -2  17   9      121.29      115.48     95.88 o 
  -1  17   9        0.67        1.20     58.68 o 
   0  17   9        0.18      -21.61     61.48 o 
   1  17   9      157.17      120.84     65.28 o 
   2  17   9       28.43      -41.56     67.46 o 
   3  17   9       89.83      107.48     70.78 o 
   4  17   9       27.52        8.70     57.18 o 
   5  17   9        0.33      -60.85     60.85 o 
   6  17   9       24.48       74.43     69.54 o 
  -7  18   9       25.37       -0.02     74.55 o 
  -6  18   9       10.65       58.72     71.37 o 
  -5  18   9      175.96      132.34     69.60 o 
  -4  18   9       26.22       94.06    110.30 o 
  -3  18   9        3.10      -21.59     64.95 o 
  -2  18   9       13.84       77.00     63.44 o 
  -1  18   9      206.07      237.45     69.21 o 
   0  18   9        3.06      -48.37     64.21 o 
   1  18   9       13.75       12.95     77.92 o 
   2  18   9       58.86       17.47     69.12 o 
   3  18   9      103.44      128.36     77.52 o 
   4  18   9      346.17      351.63     70.11 o 
   5  18   9       75.91       43.75     68.23 o 
  -6  19   9      120.06      120.57     80.62 o 
  -5  19   9       90.95      210.51     96.17 o 
  -4  19   9      301.48      325.02     76.05 o 
  -3  19   9      332.14      383.54     84.55 o 
  -2  19   9       47.92      -14.76     67.23 o 
  -1  19   9        9.79      135.19     70.43 o 
   0  19   9       56.67       22.05     80.61 o 
   1  19   9        6.79      -28.44     72.08 o 
   2  19   9       13.35       17.85     75.95 o 
   3  19   9        0.03       52.39     80.32 o 
   4  19   9        0.22       47.34     65.61 o 
   5  19   9       26.16      -65.50     67.95 o 
  -5  20   9       63.75      206.64     79.27 o 
  -4  20   9        5.15      -20.72    137.29 o 
  -3  20   9        8.26      -16.72    113.76 o 
  -2  20   9       46.81        2.97     73.13 o 
  -1  20   9       41.55       70.13     73.95 o 
   0  20   9       57.90      -72.20     72.55 o 
   1  20   9        0.17       71.54     77.88 o 
   2  20   9       12.13      -19.24     80.21 o 
   3  20   9        4.88       47.26     84.76 o 
   4  20   9        3.02       88.16     87.33 o 
  -4  21   9        0.44       99.47    101.46 o 
  -3  21   9       28.55       79.74    126.05 o 
  -2  21   9      132.07      169.86     85.70 o 
  -1  21   9      293.98      372.87    123.55 o 
   0  21   9      107.82      -10.08    126.82 o 
   1  21   9       54.76      110.90     82.74 o 
   2  21   9        7.55       73.06    144.60 o 
 -12   0  10       91.65      -32.09    118.37 o 
 -11   0  10      215.90       29.02    107.22 o 
 -10   0  10      387.17      553.21    109.34 o 
  -9   0  10     1906.97     2056.19    105.55 o 
  -8   0  10       73.65       73.06     57.01 o 
  -7   0  10     6020.62     6473.81    152.77 o 
  -6   0  10     1971.81     1809.73     65.96 o 
  -5   0  10     4436.46     4356.44    135.42 o 
  -4   0  10     2776.61     2710.87     70.77 o 
  -3   0  10     3050.67     2703.99    159.87 o 
  -2   0  10      797.56      867.73     45.09 o 
  -1   0  10     1716.39     1616.27     40.51 o 
   0   0  10     3467.26     3496.82     72.84 o 
   1   0  10      709.20      727.81     27.49 o 
   2   0  10     2583.26     2703.85     58.67 o 
   3   0  10     1260.05     1382.19     44.64 o 
   4   0  10     3094.17     3191.76     79.46 o 
   5   0  10      782.10      774.17     52.20 o 
   6   0  10     1158.27     1052.17     82.56 o 
   7   0  10      234.47      393.59     79.23 o 
   8   0  10      701.36      710.64    133.64 o 
   9   0  10      585.38      549.37     93.62 o 
  10   0  10      152.95      194.39    155.07 o 
 -12   1  10      718.89      954.58    101.59 o 
 -11   1  10        5.30      -51.25     76.80 o 
 -10   1  10     1238.15     1258.94     74.69 o 
  -9   1  10       75.63       71.47     45.89 o 
  -8   1  10      311.69      365.80     44.76 o 
  -7   1  10      340.21      330.02     31.39 o 
  -6   1  10      182.37      158.97     34.87 o 
  -5   1  10      194.24      200.99     25.29 o 
  -4   1  10        6.12       20.77     17.97 o 
  -3   1  10      516.76      506.28     25.79 o 
  -2   1  10       88.83      123.87     13.87 o 
  -1   1  10     4925.61     4846.31     76.07 o 
   0   1  10       19.86       40.34     13.44 o 
   1   1  10      267.90      256.95     15.29 o 
   2   1  10       33.99       24.32     15.75 o 
   3   1  10     1377.28     1260.74     29.86 o 
   4   1  10      655.81      772.20     29.79 o 
   5   1  10       76.45       44.10     32.91 o 
   6   1  10      219.45      307.03     39.75 o 
   7   1  10       63.03       51.68     49.56 o 
   8   1  10      415.34      412.85     57.30 o 
   9   1  10       10.85       44.86     59.47 o 
  10   1  10       10.82      -22.68    101.29 o 
 -11   2  10        7.28      -10.93     74.40 o 
 -10   2  10       70.96       96.74     55.62 o 
  -9   2  10        0.92      -39.08     49.07 o 
  -8   2  10        1.80      -39.97     39.97 o 
  -7   2  10       93.82      102.07     29.69 o 
  -6   2  10       47.22       -6.94     26.83 o 
  -5   2  10     1128.48     1022.15     34.83 o 
  -4   2  10       18.47        0.37     24.35 o 
  -3   2  10      343.90      300.55     19.54 o 
  -2   2  10        4.88      -14.17     14.17 o 
  -1   2  10     2486.81     2529.88     61.70 o 
   0   2  10       49.31       13.71     12.57 o 
   1   2  10     1133.36     1126.55     40.13 o 
   2   2  10      314.80      340.46     18.72 o 
   3   2  10      412.57      346.01     21.05 o 
   4   2  10      626.24      657.44     43.06 o 
   5   2  10       26.57       13.15     32.90 o 
   6   2  10        9.62      -14.37     35.35 o 
   7   2  10       19.57      -36.23     58.38 o 
   8   2  10        5.84       25.44     54.89 o 
   9   2  10       82.33      -16.40     59.02 o 
  10   2  10       63.60       74.30     63.43 o 
 -11   3  10       73.25       15.80     75.52 o 
 -10   3  10     1738.08     1749.82     82.51 o 
  -9   3  10      391.77      284.43     54.68 o 
  -8   3  10     1042.16     1113.30     61.73 o 
  -7   3  10        8.59      -31.07     47.70 o 
  -6   3  10      834.09      812.01     33.70 o 
  -5   3  10     1254.72     1138.42     34.29 o 
  -4   3  10     1089.61     1096.99     28.73 o 
  -3   3  10     1238.97     1225.33     35.74 o 
  -2   3  10     1051.04     1091.64     26.22 o 
  -1   3  10     2156.35     2188.28     37.24 o 
   0   3  10     1457.20     1464.78     30.68 o 
   1   3  10     1904.79     1979.90     35.64 o 
   2   3  10      233.70      260.10     18.27 o 
   3   3  10     2061.33     1930.69     50.01 o 
   4   3  10     1355.50     1470.15     40.47 o 
   5   3  10      361.98      301.17     35.78 o 
   6   3  10     1008.42     1132.53     49.32 o 
   7   3  10      110.79       98.04     49.62 o 
   8   3  10      349.96      366.13     58.54 o 
   9   3  10        1.65       14.17     59.38 o 
  10   3  10       12.52       35.16     62.12 o 
 -11   4  10      238.66      157.49     79.14 o 
 -10   4  10       70.98       13.14     56.68 o 
  -9   4  10     1168.26     1326.54    114.79 o 
  -8   4  10      137.61      139.83     71.44 o 
  -7   4  10     1866.38     1941.21     64.65 o 
  -6   4  10      853.40      821.47     35.28 o 
  -5   4  10     1098.94     1099.03     39.52 o 
  -4   4  10     1354.24     1302.74     35.11 o 
  -3   4  10     1686.68     1492.43     37.22 o 
  -2   4  10       61.15      118.90     21.29 o 
  -1   4  10     2975.12     2770.23     44.72 o 
   0   4  10      175.67      156.40     14.72 o 
   1   4  10     1285.44     1213.48     29.95 o 
   2   4  10      132.97      155.65     18.49 o 
   3   4  10     1147.45     1160.76     36.11 o 
   4   4  10      433.74      403.00     42.42 o 
   5   4  10       17.05       -7.06     47.57 o 
   6   4  10     1225.50     1130.43     50.81 o 
   7   4  10      788.92      800.20     59.14 o 
   8   4  10      570.15      572.69     62.45 o 
   9   4  10      420.68      357.89     63.83 o 
  10   4  10      132.78      172.56     65.60 o 
 -11   5  10        5.74      -79.64     79.64 o 
 -10   5  10       13.93      -21.37     57.11 o 
  -9   5  10      377.62      359.00     57.45 o 
  -8   5  10      239.55      199.22     47.64 o 
  -7   5  10      625.21      645.74     49.84 o 
  -6   5  10      119.06      105.34     27.42 o 
  -5   5  10     1399.78     1458.20     45.13 o 
  -4   5  10      565.97      638.19     36.42 o 
  -3   5  10      122.57      209.12     19.76 o 
  -2   5  10       82.80      109.46     20.41 o 
  -1   5  10      740.16      675.88     23.03 o 
   0   5  10      799.49      784.69     28.39 o 
   1   5  10      342.15      285.85     19.72 o 
   2   5  10       31.45        1.57     17.88 o 
   3   5  10        0.60       -9.93     20.66 o 
   4   5  10      156.40      176.46     30.16 o 
   5   5  10      138.79      101.71     36.44 o 
   6   5  10      385.13      464.97     42.57 o 
   7   5  10       13.77      -51.95     51.95 o 
   8   5  10       29.05      126.18     55.01 o 
   9   5  10      127.48      149.97     62.48 o 
  10   5  10       51.86       45.96     64.73 o 
 -11   6  10        8.86      -63.15    122.21 o 
 -10   6  10      374.27      438.45     63.09 o 
  -9   6  10       67.82       87.28     53.70 o 
  -8   6  10      101.15       81.40     47.90 o 
  -7   6  10      263.65      274.37     39.71 o 
  -6   6  10        9.10        2.20     43.41 o 
  -5   6  10     2022.55     2006.73     53.69 o 
  -4   6  10       18.78        3.86     15.84 o 
  -3   6  10     5398.14     5226.43     92.01 o 
  -2   6  10       86.61       73.37     24.73 o 
  -1   6  10     8065.42     8085.67     96.61 o 
   0   6  10       90.83       92.64     16.92 o 
   1   6  10     1084.59     1054.52     28.22 o 
   2   6  10       17.46      -18.31     21.18 o 
   3   6  10       49.28      -22.09     22.09 o 
   4   6  10     1864.32     1983.03     60.57 o 
   5   6  10        1.71       38.89     34.94 o 
   6   6  10       83.12      120.97     39.92 o 
   7   6  10        2.73       34.89     51.18 o 
   8   6  10       10.95      -24.50     69.31 o 
   9   6  10       16.52        1.99     60.29 o 
 -11   7  10      206.25      235.14    154.30 o 
 -10   7  10     1114.23     1230.21     77.06 o 
  -9   7  10       22.20       -7.60     51.93 o 
  -8   7  10     1330.21     1289.91    134.87 o 
  -7   7  10      320.34      343.47     39.49 o 
  -6   7  10      123.16      103.49     35.03 o 
  -5   7  10      253.69      281.45     26.97 o 
  -4   7  10     1591.21     1539.43     50.71 o 
  -3   7  10     1518.48     1509.90     43.24 o 
  -2   7  10       18.95       -6.42     19.70 o 
  -1   7  10     2231.89     2381.18     47.59 o 
   0   7  10     1947.54     1915.01     38.12 o 
   1   7  10     2434.81     2522.02     49.14 o 
   2   7  10     1386.10     1480.27     36.93 o 
   3   7  10      513.25      490.50     32.32 o 
   4   7  10     1799.04     1870.17     59.76 o 
   5   7  10     1334.07     1303.68     54.33 o 
   6   7  10     2005.43     2049.94     66.01 o 
   7   7  10      268.22      182.66     54.35 o 
   8   7  10      247.48      289.68     60.08 o 
   9   7  10       36.49       13.38     64.18 o 
 -11   8  10      136.35      101.66     84.38 o 
 -10   8  10       39.25       73.66     58.10 o 
  -9   8  10      172.76      217.95     56.82 o 
  -8   8  10        5.94       88.66     49.41 o 
  -7   8  10      166.98      165.89     45.90 o 
  -6   8  10      406.37      459.42     60.55 o 
  -5   8  10      903.56      884.24     39.04 o 
  -4   8  10      864.30      937.92     34.30 o 
  -3   8  10      973.41      841.27     31.68 o 
  -2   8  10      624.30      758.02     27.03 o 
  -1   8  10      853.37      729.20     35.53 o 
   0   8  10       25.14       49.44     17.14 o 
   1   8  10     1323.71     1157.69     33.61 o 
   2   8  10       25.20       56.01     22.09 o 
   3   8  10       16.47       30.68     28.34 o 
   4   8  10      443.25      423.99     39.27 o 
   5   8  10        5.08       35.15     36.27 o 
   6   8  10      309.94      279.41     42.69 o 
   7   8  10       87.98       78.67     51.58 o 
   8   8  10      155.31      117.98     57.21 o 
   9   8  10      144.84      209.78     66.43 o 
 -10   9  10       63.85      -40.96     60.29 o 
  -9   9  10      383.97      323.86     58.58 o 
  -8   9  10      246.74      273.94     82.45 o 
  -7   9  10      478.86      600.35     54.18 o 
  -6   9  10      510.82      542.37     38.94 o 
  -5   9  10     1774.24     1765.36     69.09 o 
  -4   9  10     1661.12     1704.87    107.42 o 
  -3   9  10       97.18       82.81     23.35 o 
  -2   9  10       39.05       29.75     21.75 o 
  -1   9  10      123.35      124.79     29.35 o 
   0   9  10       91.32       57.59     26.94 o 
   1   9  10      202.00      212.80     23.86 o 
   2   9  10       16.06       28.39     26.42 o 
   3   9  10      201.05      232.82     35.65 o 
   4   9  10       44.14       66.69     36.41 o 
   5   9  10      121.07      167.11     40.62 o 
   6   9  10       28.86       76.32     40.90 o 
   7   9  10        1.12      -24.63     51.03 o 
   8   9  10      102.20       62.54     59.00 o 
   9   9  10       20.21      -47.32     81.96 o 
 -10  10  10      346.45      255.49     66.94 o 
  -9  10  10       21.89      -55.82     55.82 o 
  -8  10  10      782.18      752.13     62.49 o 
  -7  10  10     1284.20     1316.88     67.75 o 
  -6  10  10        9.12       -9.89     42.41 o 
  -5  10  10     2491.83     2547.29     69.98 o 
  -4  10  10       18.20      -15.54     28.68 o 
  -3  10  10     3822.79     4140.33    219.12 o 
  -2  10  10      151.17       97.99     27.84 o 
  -1  10  10     2544.50     2565.23     67.28 o 
   0  10  10      567.11      437.43     35.49 o 
   1  10  10      360.74      291.57     28.45 o 
   2  10  10        0.69        1.05     32.04 o 
   3  10  10      101.51      113.30     34.31 o 
   4  10  10       58.03       72.16     38.03 o 
   5  10  10       87.93       29.79     40.42 o 
   6  10  10      592.61      514.22     47.65 o 
   7  10  10       95.09      -54.30     54.30 o 
   8  10  10      295.23      343.74     63.93 o 
   9  10  10      147.36      146.95     67.89 o 
 -10  11  10      410.20      469.92     70.32 o 
  -9  11  10      214.39      153.80     59.35 o 
  -8  11  10      692.66      726.27     79.11 o 
  -7  11  10      122.70      109.70     49.20 o 
  -6  11  10      109.36       19.11     51.75 o 
  -5  11  10       20.18       -9.61     32.96 o 
  -4  11  10      219.54      189.68     33.31 o 
  -3  11  10      679.44      576.28     48.04 o 
  -2  11  10     1384.63     1475.60     52.11 o 
  -1  11  10     3012.54     2962.68     78.71 o 
   0  11  10     2272.87     2360.97     68.97 o 
   1  11  10     1403.75     1311.27     52.67 o 
   2  11  10     2683.14     2612.35     68.62 o 
   3  11  10      109.48      190.77     41.92 o 
   4  11  10      516.01      508.39     43.57 o 
   5  11  10      534.81      568.03     47.27 o 
   6  11  10      168.91      167.11     45.12 o 
   7  11  10       57.04      153.14     57.07 o 
   8  11  10      109.97       65.87     62.69 o 
 -10  12  10       17.30      112.71     69.25 o 
  -9  12  10      105.99      144.05     60.76 o 
  -8  12  10       82.60       76.54     57.51 o 
  -7  12  10       37.15        4.46     50.06 o 
  -6  12  10      164.54      109.48     46.53 o 
  -5  12  10        8.64       25.82     43.99 o 
  -4  12  10      949.15     1045.09     72.83 o 
  -3  12  10      555.68      431.43     36.75 o 
  -2  12  10       76.40       77.49     43.54 o 
  -1  12  10      369.02      258.02     36.38 o 
   0  12  10      119.96      185.10     36.62 o 
   1  12  10       37.70       59.88     45.34 o 
   2  12  10      221.19      220.01     35.38 o 
   3  12  10       89.17       83.72     36.73 o 
   4  12  10       22.97      -16.49     38.37 o 
   5  12  10        4.58       63.65     41.69 o 
   6  12  10        4.81       20.61     43.52 o 
   7  12  10       68.23       96.83     55.51 o 
   8  12  10       11.06       52.91     61.99 o 
  -9  13  10        5.51       16.77     92.61 o 
  -8  13  10      357.76      317.35     61.21 o 
  -7  13  10       16.99       81.58     53.29 o 
  -6  13  10      825.04      734.43     60.09 o 
  -5  13  10      222.44      268.30     49.10 o 
  -4  13  10        8.61       30.21     42.38 o 
  -3  13  10       88.54      116.44     44.04 o 
  -2  13  10       12.48       34.25     35.31 o 
  -1  13  10      194.41      218.72     47.19 o 
   0  13  10        2.06        5.17     53.51 o 
   1  13  10       11.33      -27.66     72.25 o 
   2  13  10       53.70      -11.38     48.20 o 
   3  13  10        9.20      -36.89     36.89 o 
   4  13  10       11.18      -12.22     39.15 o 
   5  13  10      237.11      243.06     46.50 o 
   6  13  10        0.06       40.42     46.12 o 
   7  13  10        5.61       22.63     59.30 o 
   8  13  10       15.90      -40.32     65.66 o 
  -9  14  10       29.33       74.82     64.79 o 
  -8  14  10       68.51       60.45     76.70 o 
  -7  14  10      445.79      494.95     62.59 o 
  -6  14  10      439.05      474.62     58.80 o 
  -5  14  10     1350.46     1433.99     73.36 o 
  -4  14  10       64.01      -13.48     46.92 o 
  -3  14  10      670.79      707.39    214.35 o 
  -2  14  10        1.37       24.64     50.23 o 
  -1  14  10      772.94      784.75     66.02 o 
   0  14  10       31.28      -31.04     50.81 o 
   1  14  10       25.12      134.83     58.48 o 
   2  14  10       25.82       42.03     60.23 o 
   3  14  10       17.03      -33.67     54.69 o 
   4  14  10        3.60       -6.27     41.50 o 
   5  14  10       14.61      -22.08     43.62 o 
   6  14  10      246.50      168.51     50.66 o 
   7  14  10      344.59      351.30     65.13 o 
  -8  15  10        0.95      -60.62     60.62 o 
  -7  15  10       19.83        7.22     57.25 o 
  -6  15  10      214.44      168.82     61.62 o 
  -5  15  10       36.18       24.90     51.05 o 
  -4  15  10      101.21       28.02     50.64 o 
  -3  15  10        2.85       -7.11     87.24 o 
  -2  15  10       74.00       51.84     54.55 o 
  -1  15  10        7.68      114.44     70.42 o 
   0  15  10     1047.26     1149.17     78.02 o 
   1  15  10      358.69      314.24     64.66 o 
   2  15  10      476.61      540.92     72.18 o 
   3  15  10      174.95      205.39     53.81 o 
   4  15  10        3.54       30.10     49.71 o 
   5  15  10       28.85        9.47     47.45 o 
   6  15  10        2.29      -43.92     49.37 o 
   7  15  10        6.23       33.78     62.50 o 
  -8  16  10        0.21       72.89     65.51 o 
  -7  16  10      169.56      177.02     62.94 o 
  -6  16  10      158.31      119.64     90.87 o 
  -5  16  10      262.15      254.58     57.82 o 
  -4  16  10        7.05      -18.51     55.65 o 
  -3  16  10       79.23      141.62     96.27 o 
  -2  16  10       31.28       44.24     57.84 o 
  -1  16  10        4.86      -24.92     57.61 o 
   0  16  10      236.14      257.13     63.16 o 
   1  16  10       84.83       80.71     62.69 o 
   2  16  10        0.11      -13.28     64.86 o 
   3  16  10       58.05       25.12     56.50 o 
   4  16  10        5.82       50.01     69.85 o 
   5  16  10       48.40       69.43     54.45 o 
   6  16  10        0.70       25.14     52.47 o 
  -7  17  10      121.03       20.06     93.18 o 
  -6  17  10       61.52      -12.98     62.29 o 
  -5  17  10       33.70       24.47     58.65 o 
  -4  17  10      172.64      299.22     66.74 o 
  -3  17  10      312.86      396.80    109.53 o 
  -2  17  10      426.82      392.30     73.31 o 
  -1  17  10      541.16      404.36     69.33 o 
   0  17  10      345.99      313.03     67.42 o 
   1  17  10      140.77      224.18     68.65 o 
   2  17  10        1.40       11.00     69.11 o 
   3  17  10      177.60      127.31     75.19 o 
   4  17  10      143.71      118.80     62.66 o 
   5  17  10       73.92      -47.56     55.30 o 
  -6  18  10      364.35      359.48    136.06 o 
  -5  18  10      493.05      572.71     70.98 o 
  -4  18  10      242.48      275.66     69.55 o 
  -3  18  10      350.27      521.51    118.17 o 
  -2  18  10       82.98       61.73     82.15 o 
  -1  18  10       47.98       90.00     92.43 o 
   0  18  10      121.10      151.32     95.31 o 
   1  18  10       38.01       32.87     69.84 o 
   2  18  10       69.02      140.11     74.12 o 
   3  18  10        9.64       81.49     78.46 o 
   4  18  10        3.53      -14.14     64.25 o 
   5  18  10       33.45      -16.20     77.51 o 
  -5  19  10       13.57      -57.01     63.91 o 
  -4  19  10       25.30      128.63     72.44 o 
  -3  19  10       36.42      204.07    113.95 o 
  -2  19  10        4.08      110.08     68.80 o 
  -1  19  10       34.12      -71.18     71.18 o 
   0  19  10       64.48      132.01     75.90 o 
   1  19  10        0.16      -46.21     70.90 o 
   2  19  10        4.26       -2.55     77.90 o 
   3  19  10       28.00        7.41     83.01 o 
   4  19  10        1.36      -28.31     66.93 o 
  -4  20  10       52.30      128.29     77.77 o 
  -3  20  10       90.65       81.79     77.18 o 
  -2  20  10       36.65      102.23     74.04 o 
  -1  20  10      101.43       50.86    122.40 o 
   0  20  10      116.23       40.53    125.48 o 
   1  20  10       80.04      187.84    185.24 o 
   2  20  10       44.20       82.96     81.70 o 
  -2  21  10       65.19       42.97     81.61 o 
  -1  21  10      174.98      239.70     81.88 o 
   0  21  10      294.39      258.13     83.24 o 
 -11   1  11       91.01      175.04    130.95 o 
 -10   1  11        1.91      -54.60     54.60 o 
  -9   1  11       40.62       -4.49     45.61 o 
  -8   1  11      170.36      189.59     43.62 o 
  -7   1  11       26.66       89.03     35.37 o 
  -6   1  11      661.24      617.14     42.33 o 
  -5   1  11       51.10       38.93     19.25 o 
  -4   1  11     2893.93     2671.12     83.21 o 
  -3   1  11      849.42      707.25     24.75 o 
  -2   1  11     1951.23     1923.04     37.61 o 
  -1   1  11     1609.34     1704.64     37.64 o 
   0   1  11     1477.03     1631.42     32.94 o 
   1   1  11      207.20      224.94     17.73 o 
   2   1  11      409.57      358.79     19.71 o 
   3   1  11       29.56       37.41     22.82 o 
   4   1  11      674.15      675.23     36.20 o 
   5   1  11        4.76       -4.01     35.43 o 
   6   1  11       25.33       37.32     37.70 o 
   7   1  11       84.09      128.33     53.88 o 
   8   1  11        0.59      -56.37     56.37 o 
   9   1  11       49.99      -57.69     57.69 o 
 -11   2  11       53.34      -25.05     78.32 o 
 -10   2  11      346.38      379.18     64.93 o 
  -9   2  11      439.39      445.90     56.91 o 
  -8   2  11       56.28       89.86     42.50 o 
  -7   2  11      677.51      739.85     39.98 o 
  -6   2  11      648.66      702.88     30.38 o 
  -5   2  11      573.54      689.94     25.38 o 
  -4   2  11      553.20      660.00     33.51 o 
  -3   2  11     1295.55     1337.75     55.59 o 
  -2   2  11      192.88      144.88     17.14 o 
  -1   2  11      120.45      121.43     17.02 o 
   0   2  11      189.98      169.52     16.15 o 
   1   2  11      618.32      748.60     24.29 o 
   2   2  11       10.64       37.32     17.54 o 
   3   2  11      491.82      654.88     29.09 o 
   4   2  11      182.35       96.53     32.12 o 
   5   2  11      443.02      557.79     42.55 o 
   6   2  11      147.87      133.75     40.43 o 
   7   2  11       44.63       33.26     53.59 o 
   8   2  11       65.70      -23.86     53.98 o 
   9   2  11      356.53      319.11     88.06 o 
 -11   3  11        1.62      -60.94     97.33 o 
 -10   3  11       74.27       45.82     57.03 o 
  -9   3  11       29.14       37.88     51.02 o 
  -8   3  11      143.93      157.57     56.88 o 
  -7   3  11       48.86       50.78     33.58 o 
  -6   3  11        8.64       -9.01     23.34 o 
  -5   3  11       49.48        7.47     21.90 o 
  -4   3  11      343.89      281.26     18.24 o 
  -3   3  11      262.79      210.27     21.99 o 
  -2   3  11      520.17      516.52     19.14 o 
  -1   3  11      139.64      127.28     22.08 o 
   0   3  11     1402.00     1220.27     26.35 o 
   1   3  11      281.62      253.32     21.49 o 
   2   3  11       13.21       -1.64     17.05 o 
   3   3  11      106.12      157.51     26.00 o 
   4   3  11        0.37       21.15     32.39 o 
   5   3  11       28.93       -0.08     39.00 o 
   6   3  11       39.39      -38.39     38.39 o 
   7   3  11        1.88      -50.96     50.96 o 
   8   3  11       34.20       48.72     57.41 o 
   9   3  11       42.81       70.95     95.57 o 
 -11   4  11      376.70      495.00    128.45 o 
 -10   4  11      157.85      144.41     59.18 o 
  -9   4  11      147.01      199.52     54.85 o 
  -8   4  11      182.07      183.02     54.01 o 
  -7   4  11      204.33      158.32     35.35 o 
  -6   4  11        5.92      -18.89     24.44 o 
  -5   4  11      149.42      150.13     22.80 o 
  -4   4  11       75.78       65.43     22.34 o 
  -3   4  11       52.97       32.56     22.81 o 
  -2   4  11        1.16       -3.08     16.07 o 
  -1   4  11      395.24      389.34     19.51 o 
   0   4  11      210.67      191.32     15.81 o 
   1   4  11      275.36      397.70     21.09 o 
   2   4  11        6.32       19.13     21.71 o 
   3   4  11      132.63       57.49     24.78 o 
   4   4  11      530.73      425.59     38.24 o 
   5   4  11       31.58      132.79     45.20 o 
   6   4  11       74.11       54.02     39.37 o 
   7   4  11      113.85      163.49     53.24 o 
   8   4  11        8.72      -43.42     57.83 o 
   9   4  11       11.49      -52.95     73.47 o 
 -11   5  11       18.83        7.40     78.43 o 
 -10   5  11       23.98       20.43     58.76 o 
  -9   5  11        5.41       79.57     53.09 o 
  -8   5  11      209.16      231.49     49.41 o 
  -7   5  11     1081.60     1058.95     48.14 o 
  -6   5  11     1276.31     1287.10     67.06 o 
  -5   5  11       14.58       30.95     36.04 o 
  -4   5  11     1088.81     1013.33     58.04 o 
  -3   5  11      451.41      486.38     23.13 o 
  -2   5  11     2384.05     2330.32     46.48 o 
  -1   5  11      227.32      267.40     20.31 o 
   0   5  11     3476.98     3603.24     53.81 o 
   1   5  11      938.68      905.90     26.41 o 
   2   5  11     1818.09     1811.21     44.34 o 
   3   5  11      448.51      453.51     32.15 o 
   4   5  11     1051.38      917.05     43.67 o 
   5   5  11        7.41       31.58     36.85 o 
   6   5  11      142.00       76.80     40.84 o 
   7   5  11       87.24       23.39     51.76 o 
   8   5  11       65.22      106.31     60.99 o 
   9   5  11       79.27      131.85     63.51 o 
 -11   6  11        0.52      -29.03     79.39 o 
 -10   6  11      109.97      190.34     79.19 o 
  -9   6  11        5.41       14.46     54.33 o 
  -8   6  11       13.28       69.35     47.15 o 
  -7   6  11      217.88      210.66     38.35 o 
  -6   6  11        7.36      -25.32     28.40 o 
  -5   6  11     1040.80     1209.25     37.59 o 
  -4   6  11      104.32       75.07     36.05 o 
  -3   6  11     1072.37     1186.15     41.45 o 
  -2   6  11     1103.69     1052.62     38.91 o 
  -1   6  11      196.75      148.89     22.28 o 
   0   6  11      290.90      342.13     19.77 o 
   1   6  11     1610.61     1642.36     39.90 o 
   2   6  11      305.59      221.93     25.81 o 
   3   6  11      563.87      612.82     34.60 o 
   4   6  11       65.50       33.54     34.63 o 
   5   6  11       20.69       29.84     37.30 o 
   6   6  11      376.58      439.76     45.19 o 
   7   6  11      551.51      485.29     59.35 o 
   8   6  11      455.12      532.48     68.12 o 
   9   6  11      116.99       98.58     62.83 o 
 -11   7  11       27.50      -26.86    131.34 o 
 -10   7  11        4.39       38.20     60.38 o 
  -9   7  11       27.39       57.08     54.11 o 
  -8   7  11      537.32      545.00     75.22 o 
  -7   7  11       66.22      155.96     36.15 o 
  -6   7  11      284.64      386.42     34.93 o 
  -5   7  11        2.21      -16.84     25.16 o 
  -4   7  11      156.11      110.54     38.48 o 
  -3   7  11      179.50      181.02     36.91 o 
  -2   7  11      132.73      173.38     30.08 o 
  -1   7  11      223.76      273.34     29.47 o 
   0   7  11       86.42       84.48     20.11 o 
   1   7  11      121.10      178.15     23.77 o 
   2   7  11      188.47      133.02     29.17 o 
   3   7  11        4.69       83.29     30.00 o 
   4   7  11       13.18       55.84     36.08 o 
   5   7  11      289.00      280.27     42.24 o 
   6   7  11       12.92       74.51     43.16 o 
   7   7  11       36.09       59.52     54.49 o 
   8   7  11        2.43      -51.95     61.63 o 
   9   7  11       10.17       88.02     64.37 o 
 -10   8  11      287.83      312.43     64.97 o 
  -9   8  11      324.41      331.33     60.19 o 
  -8   8  11       46.21       47.43     49.80 o 
  -7   8  11       86.09       82.04     44.12 o 
  -6   8  11       16.29       21.93     32.05 o 
  -5   8  11       73.21       52.81     27.36 o 
  -4   8  11       56.37       84.56     23.58 o 
  -3   8  11      225.42      213.87     56.52 o 
  -2   8  11       48.87       51.60     26.63 o 
  -1   8  11        2.89      -12.10     19.95 o 
   0   8  11      498.90      374.80     24.16 o 
   1   8  11      153.02      190.92     26.29 o 
   2   8  11       83.83       82.34     27.86 o 
   3   8  11       11.13       12.17     32.91 o 
   4   8  11      729.74      566.43     43.72 o 
   5   8  11        0.95      148.90     41.22 o 
   6   8  11        4.17       41.47     41.43 o 
   7   8  11      115.18      159.53     57.78 o 
   8   8  11      127.57       85.58     61.63 o 
   9   8  11       58.53      101.14     69.27 o 
 -10   9  11        5.31      -31.09     60.40 o 
  -9   9  11      294.70      375.05     61.12 o 
  -8   9  11        6.63      -49.94     49.94 o 
  -7   9  11      395.00      458.50     50.98 o 
  -6   9  11      816.81      915.42     44.12 o 
  -5   9  11       19.63       59.61     29.43 o 
  -4   9  11      379.32      472.34     30.50 o 
  -3   9  11       12.87        3.48     23.00 o 
  -2   9  11      939.11      837.30     35.75 o 
  -1   9  11      433.74      462.32     38.19 o 
   0   9  11        3.71       -7.60     23.80 o 
   1   9  11       85.43       39.95     26.30 o 
   2   9  11      798.23      672.33     35.23 o 
   3   9  11        7.99        6.02     35.54 o 
   4   9  11      179.07      201.62     41.45 o 
   5   9  11        0.93       20.30     39.37 o 
   6   9  11      136.34      111.72     47.76 o 
   7   9  11       72.05      131.71     57.56 o 
   8   9  11       79.66       75.33     62.71 o 
 -10  10  11        6.36        6.12     62.97 o 
  -9  10  11        5.85      -53.99     56.12 o 
  -8  10  11      422.17      387.89     61.90 o 
  -7  10  11       33.68       32.26     46.29 o 
  -6  10  11       20.80      -40.49     40.49 o 
  -5  10  11      123.98      151.46     32.24 o 
  -4  10  11       27.68       -9.02     27.72 o 
  -3  10  11       46.44       23.47     43.24 o 
  -2  10  11       19.66       -0.10     34.17 o 
  -1  10  11      463.72      487.64     34.74 o 
   0  10  11        3.27      -17.63     30.62 o 
   1  10  11      221.32      224.11     29.32 o 
   2  10  11        5.07      -32.89     32.89 o 
   3  10  11       11.27      -34.92     34.92 o 
   4  10  11      139.57      114.94     39.84 o 
   5  10  11      349.94      284.62     44.91 o 
   6  10  11        0.97      -17.01     43.08 o 
   7  10  11       49.22       -8.97     55.15 o 
   8  10  11      189.73       76.10     64.49 o 
  -9  11  11       14.03       17.31     69.38 o 
  -8  11  11      127.72      248.92     56.61 o 
  -7  11  11       17.62       22.77     49.64 o 
  -6  11  11       85.50      150.22     46.37 o 
  -5  11  11       74.84       89.52     33.42 o 
  -4  11  11       97.82       83.56     30.74 o 
  -3  11  11      117.22       56.62     29.52 o 
  -2  11  11      131.27       98.92     30.41 o 
  -1  11  11      464.59      515.21     37.30 o 
   0  11  11      259.30      235.02     35.95 o 
   1  11  11        1.86       17.14     32.02 o 
   2  11  11       56.75      -21.32     33.40 o 
   3  11  11      126.69      133.77     38.05 o 
   4  11  11       18.48       43.05     39.42 o 
   5  11  11       77.05      138.95     43.31 o 
   6  11  11       45.43        4.32     47.78 o 
   7  11  11      148.89      213.54     61.53 o 
   8  11  11       41.33       46.43     63.34 o 
  -9  12  11      211.23      202.35     79.57 o 
  -8  12  11       47.02       54.85     55.95 o 
  -7  12  11        6.60      -28.00     50.72 o 
  -6  12  11       93.33      134.11     49.10 o 
  -5  12  11       49.30       22.52     42.16 o 
  -4  12  11        9.57        2.63     31.85 o 
  -3  12  11       25.32       65.31     40.35 o 
  -2  12  11      105.43       99.35     34.08 o 
  -1  12  11       18.48       28.51     33.61 o 
   0  12  11      196.05      192.45     38.06 o 
   1  12  11       48.36       22.79     39.10 o 
   2  12  11      784.83      763.46     45.15 o 
   3  12  11      109.75      -38.48     38.48 o 
   4  12  11       80.64       21.78     40.60 o 
   5  12  11       66.73       44.32     50.58 o 
   6  12  11       61.18      109.46     48.09 o 
   7  12  11      161.52      149.51     60.48 o 
  -9  13  11       54.95       58.26     62.73 o 
  -8  13  11        6.64       35.16     68.80 o 
  -7  13  11       60.87       85.29     55.29 o 
  -6  13  11      227.55      174.27     50.80 o 
  -5  13  11        1.17       64.59     45.66 o 
  -4  13  11       23.53       25.21     43.94 o 
  -3  13  11      425.71      540.79     52.30 o 
  -2  13  11       58.45       60.36     42.41 o 
  -1  13  11       36.30      166.51     47.52 o 
   0  13  11       26.22        4.04     46.81 o 
   1  13  11      139.00      137.38     51.90 o 
   2  13  11        1.01      -39.57     41.98 o 
   3  13  11       97.00      116.92     57.29 o 
   4  13  11       43.59       -6.98     43.18 o 
   5  13  11       10.64      -19.96     43.90 o 
   6  13  11       92.02       47.19     50.56 o 
   7  13  11        9.25       23.51     69.37 o 
  -8  14  11        0.46       71.84     67.48 o 
  -7  14  11       30.74       22.63     55.69 o 
  -6  14  11        2.90       15.74     52.87 o 
  -5  14  11       94.83       65.29     62.13 o 
  -4  14  11      272.97      175.42     49.81 o 
  -3  14  11      185.11      242.18     51.07 o 
  -2  14  11       71.66       13.23     46.58 o 
  -1  14  11        0.84        3.37     47.71 o 
   0  14  11      163.79      148.36     51.00 o 
   1  14  11        0.19        0.56     51.33 o 
   2  14  11        0.11      -42.12     42.12 o 
   3  14  11       14.38       75.95     46.22 o 
   4  14  11       39.74       36.01     43.14 o 
   5  14  11       26.24       25.11     47.31 o 
   6  14  11        3.70      -26.20     49.82 o 
  -8  15  11       35.49       50.92     80.53 o 
  -7  15  11        0.98      -11.42     58.90 o 
  -6  15  11      157.31      156.79     62.77 o 
  -5  15  11      156.26      175.57     55.34 o 
  -4  15  11      201.35      225.54     67.50 o 
  -3  15  11        6.62      -24.83     51.15 o 
  -2  15  11       15.17        0.97     48.74 o 
  -1  15  11      103.34        5.32     50.23 o 
   0  15  11      157.16      184.33     53.81 o 
   1  15  11        5.79      -31.84     54.78 o 
   2  15  11        6.46      -13.38     46.70 o 
   3  15  11       52.10       51.92     48.67 o 
   4  15  11       15.30      -46.79     50.94 o 
   5  15  11        6.43       70.09     50.66 o 
   6  15  11        0.17       13.89     53.12 o 
  -7  16  11        1.92      -38.35     68.82 o 
  -6  16  11      228.21      272.70     63.33 o 
  -5  16  11       17.63       -4.45     54.42 o 
  -4  16  11      122.73      318.69     82.90 o 
  -3  16  11        4.13      -13.38     52.08 o 
  -2  16  11        0.07      -51.81     51.81 o 
  -1  16  11       71.29       46.87     53.85 o 
   0  16  11        8.25       30.80     56.57 o 
   1  16  11      173.02      121.86     65.71 o 
   2  16  11      353.98      391.04     65.49 o 
   3  16  11       41.34       93.05     52.37 o 
   4  16  11       19.36      -40.32     53.72 o 
   5  16  11      133.33       28.23     54.55 o 
  -6  17  11        4.24       92.36     61.14 o 
  -5  17  11        1.28      -14.65     58.42 o 
  -4  17  11       24.58       32.86     81.54 o 
  -3  17  11       94.00       68.42     57.75 o 
  -2  17  11        6.03        8.43     57.17 o 
  -1  17  11       13.30      100.49     64.56 o 
   0  17  11       79.23       29.42     66.14 o 
   1  17  11      426.96      442.79     74.75 o 
   2  17  11       11.89      107.56     91.56 o 
   3  17  11       27.70      -16.93     51.50 o 
   4  17  11       19.87      -28.51     55.56 o 
   5  17  11       45.17       41.84     59.58 o 
  -6  18  11       11.01      111.06     97.40 o 
  -5  18  11        2.08       35.82     62.45 o 
  -4  18  11       83.29       92.96    109.24 o 
  -3  18  11        1.49       28.92     60.97 o 
  -2  18  11      274.37      383.98     77.05 o 
  -1  18  11      149.96      223.86     70.62 o 
   0  18  11       65.85      165.36     72.45 o 
   1  18  11       42.24       78.36     71.52 o 
   2  18  11        2.08       31.72     76.93 o 
   3  18  11        2.12       40.25     54.77 o 
   4  18  11        9.07      -54.39     57.81 o 
  -4  19  11        2.18       90.56     95.08 o 
  -3  19  11       10.30      -33.15     61.14 o 
  -2  19  11       25.56      -23.63    111.93 o 
  -1  19  11        2.32       66.57     75.12 o 
   0  19  11       45.37      -48.81     73.01 o 
   1  19  11       56.14       92.04     75.17 o 
   2  19  11       70.73      149.07     82.11 o 
   3  19  11       22.59      133.53     67.35 o 
  -3  20  11       56.40       86.30     76.80 o 
  -2  20  11       65.06      145.64     75.38 o 
  -1  20  11       25.35      -75.53     75.53 o 
   0  20  11        3.36      -40.28     76.97 o 
   1  20  11        3.72      -80.21     80.21 o 
 -11   0  12      146.24      140.46    111.45 o 
 -10   0  12       84.24      -71.32     71.32 o 
  -9   0  12      547.83      517.06     75.52 o 
  -8   0  12      930.95      775.61    131.53 o 
  -7   0  12     2201.32     2188.03     78.52 o 
  -6   0  12     1271.35     1291.36     57.43 o 
  -5   0  12     2841.05     2882.76     89.42 o 
  -4   0  12     1489.28     1600.64    139.12 o 
  -3   0  12      919.46      927.53    114.52 o 
  -2   0  12     1048.78      969.18     59.18 o 
  -1   0  12       54.26      123.74     40.76 o 
   0   0  12      237.33      182.60     25.54 o 
   1   0  12      547.82      539.96     34.15 o 
   2   0  12       92.50       83.32     32.29 o 
   3   0  12        3.68      -27.75     57.27 o 
   4   0  12       34.39       19.67     40.90 o 
   5   0  12       12.43       41.60     50.25 o 
   6   0  12      112.76       34.76     65.29 o 
   7   0  12       75.51      -30.41     74.53 o 
   8   0  12      288.50      226.60     87.50 o 
   9   0  12       40.50      -85.33     85.33 o 
 -11   1  12      173.97      166.42     78.30 o 
 -10   1  12      180.01      131.74     64.47 o 
  -9   1  12        6.67      -55.86     55.86 o 
  -8   1  12      293.58      334.20     46.40 o 
  -7   1  12      216.10      138.52     33.31 o 
  -6   1  12        1.67      -12.94     29.21 o 
  -5   1  12       96.09       36.07     28.62 o 
  -4   1  12      674.16      513.66     29.75 o 
  -3   1  12      131.63      105.33     63.31 o 
  -2   1  12     1040.56     1020.73     32.10 o 
  -1   1  12       55.02       37.31     18.62 o 
   0   1  12      340.77      344.08     19.31 o 
   1   1  12       82.91       78.09     19.74 o 
   2   1  12        0.31       17.16     21.66 o 
   3   1  12        9.57        2.88     24.56 o 
   4   1  12        8.76        9.31     30.28 o 
   5   1  12       15.80       -4.26     37.02 o 
   6   1  12       37.88      -26.32     38.98 o 
   7   1  12       80.22       62.76     55.45 o 
   8   1  12       51.69       79.05     64.21 o 
   9   1  12        5.77      -61.84     61.84 o 
 -11   2  12       47.01       67.92     79.18 o 
 -10   2  12        1.19       53.91     66.15 o 
  -9   2  12      393.00      342.92     57.50 o 
  -8   2  12        8.81      -18.57     42.36 o 
  -7   2  12       65.92       60.53     31.53 o 
  -6   2  12       60.60       76.46     23.08 o 
  -5   2  12      188.13      168.76     47.65 o 
  -4   2  12        3.72       24.12     26.21 o 
  -3   2  12        3.20      -11.62     21.30 o 
  -2   2  12      868.43      925.16     30.45 o 
  -1   2  12       13.93       21.85     22.96 o 
   0   2  12      186.99      200.53     23.93 o 
   1   2  12       22.55       26.67     19.51 o 
   2   2  12       11.59      -17.74     21.31 o 
   3   2  12       38.15       56.76     26.42 o 
   4   2  12        2.58       -3.31     32.99 o 
   5   2  12        5.45      -32.57     36.56 o 
   6   2  12       12.58      -20.65     39.13 o 
   7   2  12       26.85      -12.37     52.29 o 
   8   2  12       30.95       46.63     62.35 o 
   9   2  12       44.69      -64.35     64.35 o 
 -11   3  12       44.24       13.86     78.21 o 
 -10   3  12      104.54      101.11     59.32 o 
  -9   3  12       21.28      -52.11     52.11 o 
  -8   3  12       91.52       66.04     46.47 o 
  -7   3  12       16.16        5.35     30.03 o 
  -6   3  12      391.88      308.48     29.44 o 
  -5   3  12       49.06       30.35     32.05 o 
  -4   3  12     3579.97     3632.29     84.80 o 
  -3   3  12      484.87      435.97     26.42 o 
  -2   3  12     1724.71     1739.28     39.82 o 
  -1   3  12       37.13       57.97     18.80 o 
   0   3  12      820.55      917.10     31.53 o 
   1   3  12       21.24      -18.91     18.91 o 
   2   3  12      350.13      386.21     25.26 o 
   3   3  12       20.73       10.88     27.91 o 
   4   3  12       25.07       69.20     34.84 o 
   5   3  12      110.24      124.25     38.87 o 
   6   3  12        6.75      -34.42     40.78 o 
   7   3  12       88.98      175.58     59.69 o 
   8   3  12       74.15       14.63     58.66 o 
   9   3  12       55.20      -14.57     65.72 o 
 -11   4  12      251.37      296.03     83.20 o 
 -10   4  12       21.96       54.99     58.97 o 
  -9   4  12      730.41      748.76     79.02 o 
  -8   4  12      241.85      301.29     55.07 o 
  -7   4  12      689.32      789.81     57.13 o 
  -6   4  12     1331.80     1337.82     46.84 o 
  -5   4  12     1109.77     1082.85     48.00 o 
  -4   4  12      272.30      262.53     25.64 o 
  -3   4  12      332.50      345.46     27.95 o 
  -2   4  12      438.05      427.86     21.09 o 
  -1   4  12      151.41      237.06     24.27 o 
   0   4  12      283.38      242.88     17.66 o 
   1   4  12      124.29      150.08     21.67 o 
   2   4  12       54.55       41.26     23.60 o 
   3   4  12      126.27      136.66     30.14 o 
   4   4  12       65.13      120.55     35.64 o 
   5   4  12      123.51      126.44     40.04 o 
   6   4  12      514.15      444.40     45.77 o 
   7   4  12      260.43      287.74     57.44 o 
   8   4  12      279.22      221.23     62.54 o 
   9   4  12       68.03       56.50     65.96 o 
 -10   5  12       89.64      150.76     67.87 o 
  -9   5  12      294.44      456.54     59.82 o 
  -8   5  12       17.67       39.21     45.61 o 
  -7   5  12       50.75       76.14     32.76 o 
  -6   5  12      217.28      130.29     37.72 o 
  -5   5  12       64.63       -0.06     37.22 o 
  -4   5  12        5.09      -14.23     26.25 o 
  -3   5  12      296.35      299.42     29.65 o 
  -2   5  12      196.91      209.93     30.62 o 
  -1   5  12       21.67       -5.63     22.92 o 
   0   5  12      423.48      458.21     20.79 o 
   1   5  12       86.17       56.65     21.03 o 
   2   5  12        6.26       -2.18     25.68 o 
   3   5  12      282.89      414.21     45.93 o 
   4   5  12        0.69       20.62     36.10 o 
   5   5  12      111.59      153.44     40.00 o 
   6   5  12        0.32      -40.75     40.75 o 
   7   5  12       14.99       34.15     57.99 o 
   8   5  12       45.18       22.07     58.98 o 
 -10   6  12       33.13       11.11     59.47 o 
  -9   6  12      408.11      388.45     60.27 o 
  -8   6  12       17.30       -8.94     45.85 o 
  -7   6  12      137.69      106.60     35.04 o 
  -6   6  12      375.04      364.79     31.65 o 
  -5   6  12      538.94      502.06    144.79 o 
  -4   6  12       36.73       40.45     28.51 o 
  -3   6  12      280.01      250.94     31.08 o 
  -2   6  12      129.37      175.94     30.66 o 
  -1   6  12      390.95      432.26     33.60 o 
   0   6  12      459.11      510.84     22.87 o 
   1   6  12      402.24      418.50     25.70 o 
   2   6  12      124.63      136.33     30.06 o 
   3   6  12      284.11      244.41     36.06 o 
   4   6  12       62.89       55.90     35.65 o 
   5   6  12       82.04       54.57     40.06 o 
   6   6  12      173.18      110.67     63.39 o 
   7   6  12       69.54       42.21     57.04 o 
   8   6  12        0.02      -56.96     60.89 o 
 -10   7  12       14.83      -24.57     59.38 o 
  -9   7  12       53.14       42.19     54.90 o 
  -8   7  12      278.92      352.60     52.62 o 
  -7   7  12      148.40      136.34     34.99 o 
  -6   7  12      970.63      937.83     39.10 o 
  -5   7  12       44.77       84.65     55.93 o 
  -4   7  12      800.52      935.95    115.00 o 
  -3   7  12      209.16      132.26     33.25 o 
  -2   7  12      575.97      627.61     38.09 o 
  -1   7  12       13.61      -25.86     25.86 o 
   0   7  12      985.70     1086.87     32.02 o 
   1   7  12      352.22      282.81     27.85 o 
   2   7  12      955.74     1047.25     49.99 o 
   3   7  12      117.35       93.69     44.03 o 
   4   7  12       54.37       62.66     37.79 o 
   5   7  12        7.42       -3.39     50.41 o 
   6   7  12        1.90       30.00     44.07 o 
   7   7  12      502.55      492.45     63.99 o 
   8   7  12      264.81      310.14     63.76 o 
 -10   8  12      121.12      196.06     63.85 o 
  -9   8  12      425.48      424.08     60.06 o 
  -8   8  12       32.68      -75.19     75.19 o 
  -7   8  12       16.05        9.70     41.45 o 
  -6   8  12        4.90       39.54     30.02 o 
  -5   8  12        0.77      -40.90     55.16 o 
  -4   8  12      345.43      323.90     59.15 o 
  -3   8  12      263.91      178.88     53.21 o 
  -2   8  12       23.12      -36.22     36.22 o 
  -1   8  12       36.46      107.84     29.19 o 
   0   8  12      146.65       99.35     24.04 o 
   1   8  12      964.91     1306.99     52.68 o 
   2   8  12      124.14       65.02     29.07 o 
   3   8  12      145.00      161.47     37.52 o 
   4   8  12      374.33      307.58     42.16 o 
   5   8  12       58.79       13.48     41.82 o 
   6   8  12      199.62      131.85     45.05 o 
   7   8  12      107.01      201.44     60.20 o 
   8   8  12       49.65       50.06     65.12 o 
 -10   9  12       15.36      -43.99     60.31 o 
  -9   9  12      248.86      264.21     60.12 o 
  -8   9  12       18.13       11.80     50.10 o 
  -7   9  12       81.01       48.89     48.62 o 
  -6   9  12      191.40      199.78     33.77 o 
  -5   9  12      227.29      276.11     29.70 o 
  -4   9  12       66.59       75.53     56.48 o 
  -3   9  12       16.06      -54.17     54.19 o 
  -2   9  12        2.06       30.47     54.66 o 
  -1   9  12       17.97      -13.93     31.35 o 
   0   9  12      534.14      602.41     40.03 o 
   1   9  12        7.14       54.69     27.82 o 
   2   9  12      127.70      238.40     49.70 o 
   3   9  12       61.59       40.57     37.05 o 
   4   9  12       87.42      187.02     40.73 o 
   5   9  12        8.91      -22.75     42.59 o 
   6   9  12       44.53       42.03     45.87 o 
   7   9  12        1.05      -57.93     57.93 o 
   8   9  12        0.82       67.74    104.26 o 
  -9  10  12      432.48      487.39     85.26 o 
  -8  10  12      160.28      202.36     64.53 o 
  -7  10  12       80.69       52.32     46.46 o 
  -6  10  12        4.56      -13.33     34.12 o 
  -5  10  12       26.34       45.69     29.93 o 
  -4  10  12       13.50        6.25     25.73 o 
  -3  10  12      896.45      787.48     38.51 o 
  -2  10  12       84.70       61.76     38.30 o 
  -1  10  12      558.28      553.78     49.76 o 
   0  10  12       27.48       43.36     29.01 o 
   1  10  12        6.26      -27.87     27.87 o 
   2  10  12      110.18       65.79     36.85 o 
   3  10  12       59.72       34.95     37.23 o 
   4  10  12       14.18      -16.47     40.15 o 
   5  10  12      111.34      190.66     44.45 o 
   6  10  12      316.41      184.65     64.10 o 
   7  10  12      373.50      352.19     78.19 o 
  -9  11  12        3.34       79.54     59.97 o 
  -8  11  12      110.02      126.39     68.51 o 
  -7  11  12       23.37      -45.44     48.08 o 
  -6  11  12      572.00      537.14     50.86 o 
  -5  11  12        0.43      -11.35     31.95 o 
  -4  11  12       53.71       87.53     29.43 o 
  -3  11  12       40.48       61.74     28.53 o 
  -2  11  12        3.95       -3.87     32.98 o 
  -1  11  12        0.71      -21.01     30.70 o 
   0  11  12      226.10      206.99     32.88 o 
   1  11  12        0.22       -1.26     33.90 o 
   2  11  12       27.98       16.42     36.72 o 
   3  11  12       49.67       -8.74     38.10 o 
   4  11  12       28.96      -12.03     39.01 o 
   5  11  12       44.65       84.76     43.73 o 
   6  11  12       11.98       63.40     49.38 o 
   7  11  12      176.18       58.48     61.14 o 
  -9  12  12        5.97       14.87     60.81 o 
  -8  12  12       29.71       80.45     69.60 o 
  -7  12  12       12.86       19.22     50.05 o 
  -6  12  12       50.23      -45.57     45.57 o 
  -5  12  12       11.77      -26.33     41.59 o 
  -4  12  12       62.87       35.43     32.78 o 
  -3  12  12       31.82       39.27     31.31 o 
  -2  12  12      209.07      235.85     34.27 o 
  -1  12  12       28.23        6.47     33.70 o 
   0  12  12      117.63       44.10     47.18 o 
   1  12  12      182.96      234.80     49.42 o 
   2  12  12       32.18        6.94     38.35 o 
   3  12  12        0.01       50.16     41.96 o 
   4  12  12        0.69       19.97     42.56 o 
   5  12  12        1.58       -2.70     52.03 o 
   6  12  12        0.12      -48.67     48.67 o 
   7  12  12      137.80      133.30     66.68 o 
  -8  13  12       49.27       51.04     70.72 o 
  -7  13  12       15.63        7.98     75.30 o 
  -6  13  12       10.77       38.17     47.78 o 
  -5  13  12        3.72      -44.22     44.22 o 
  -4  13  12       33.14       58.60     44.26 o 
  -3  13  12      146.64      143.48     45.57 o 
  -2  13  12      645.11      709.37     60.04 o 
  -1  13  12       14.68        1.45     45.25 o 
   0  13  12      224.98      279.15     54.02 o 
   1  13  12       10.64       50.65     50.92 o 
   2  13  12      158.29      155.69     46.17 o 
   3  13  12       41.41        3.02     42.60 o 
   4  13  12        9.01       35.93     44.28 o 
   5  13  12        1.91       21.86     45.80 o 
   6  13  12       41.92       46.07     50.65 o 
  -8  14  12        0.37      -10.01     64.72 o 
  -7  14  12       11.66      -18.86     53.95 o 
  -6  14  12       64.46      115.49     54.05 o 
  -5  14  12        6.24       46.40     51.29 o 
  -4  14  12        0.34       41.30     60.69 o 
  -3  14  12       10.74       20.70     47.49 o 
  -2  14  12      114.43      187.70     50.04 o 
  -1  14  12       55.27      -36.67     48.52 o 
   0  14  12      261.60      270.04     54.83 o 
   1  14  12       81.64       83.96     45.22 o 
   2  14  12      252.89      206.14     49.71 o 
   3  14  12      174.44      241.29     52.07 o 
   4  14  12      198.46      107.44     45.54 o 
   5  14  12      150.82      163.29     55.32 o 
   6  14  12       59.04      116.27     63.29 o 
  -7  15  12       26.46      104.62     61.27 o 
  -6  15  12       43.82       76.08     54.09 o 
  -5  15  12       46.83       79.15     69.30 o 
  -4  15  12      122.33      145.33     54.04 o 
  -3  15  12       98.54      163.35     61.06 o 
  -2  15  12       72.97      142.31     57.85 o 
  -1  15  12       28.90      -50.67     50.67 o 
   0  15  12       29.51       97.68     55.71 o 
   1  15  12      158.36      144.81     57.44 o 
   2  15  12       16.81      -52.27     58.25 o 
   3  15  12        1.83      -26.71     50.12 o 
   4  15  12       10.22       27.25     53.10 o 
   5  15  12       23.50       43.98     50.06 o 
  -6  16  12       20.40      -47.18     58.67 o 
  -5  16  12      168.17      180.85     58.00 o 
  -4  16  12       35.59        5.61     89.96 o 
  -3  16  12       89.77       66.93     62.71 o 
  -2  16  12       14.50      -37.82     51.88 o 
  -1  16  12       74.24       58.19     65.95 o 
   0  16  12        6.73       42.43     56.28 o 
   1  16  12       11.22      -57.53     57.53 o 
   2  16  12        8.84       15.62     51.56 o 
   3  16  12       19.50       57.54     52.43 o 
   4  16  12        7.37       51.39     55.66 o 
  -6  17  12        8.89       76.49     62.68 o 
  -5  17  12       60.83       22.47     87.51 o 
  -4  17  12       38.81       50.16     59.16 o 
  -3  17  12       11.47       74.63     57.21 o 
  -2  17  12      121.54       69.69     58.08 o 
  -1  17  12       37.63        7.02     67.23 o 
   0  17  12      169.27      256.91     62.73 o 
   1  17  12        3.26        1.98     62.53 o 
   2  17  12      160.78      138.26     54.99 o 
   3  17  12       58.63       47.00     55.19 o 
   4  17  12        3.20      -52.78     58.65 o 
  -4  18  12       28.37       46.89     62.22 o 
  -3  18  12       21.40      -60.37     60.37 o 
  -2  18  12        0.30      -47.84     60.75 o 
  -1  18  12       52.24      106.55     70.13 o 
   0  18  12      271.26      241.70     67.10 o 
   1  18  12       80.34       28.32     67.08 o 
   2  18  12       61.37       10.04     53.35 o 
   3  18  12       38.64       60.07     57.90 o 
  -3  19  12       28.09       35.51     65.30 o 
  -2  19  12       22.32       55.29     67.79 o 
  -1  19  12       37.09      -28.79     88.33 o 
   0  19  12        2.40       38.16     65.70 o 
   1  19  12        5.98        6.11     69.60 o 
 -10   1  13      548.51      604.45     68.00 o 
  -9   1  13      153.04      168.42     49.96 o 
  -8   1  13     1314.14     1330.21     61.34 o 
  -7   1  13       31.14        2.45     30.25 o 
  -6   1  13      477.72      514.09     48.78 o 
  -5   1  13       21.76       11.96     32.17 o 
  -4   1  13      502.52      386.44     93.87 o 
  -3   1  13       20.40        8.63     65.69 o 
  -2   1  13      259.99      257.90     40.05 o 
  -1   1  13      569.06      640.24     40.40 o 
   0   1  13       66.03       78.75     20.05 o 
   1   1  13      308.45      328.10     30.76 o 
   2   1  13      347.51      358.66     26.80 o 
   3   1  13      770.28      755.97     37.97 o 
   4   1  13       88.74      123.64     40.29 o 
   5   1  13      100.77       63.66     39.48 o 
   6   1  13      214.47      260.20     53.28 o 
   7   1  13       51.64      -46.12     53.18 o 
   8   1  13      197.23      215.99     65.92 o 
 -10   2  13      290.98      284.98     62.05 o 
  -9   2  13       37.14       21.17     55.81 o 
  -8   2  13      604.84      686.49     51.66 o 
  -7   2  13      852.23      888.41     39.37 o 
  -6   2  13       24.81       45.16     34.62 o 
  -5   2  13      941.79      981.31     45.46 o 
  -4   2  13       10.12      -27.54     27.54 o 
  -3   2  13     1040.03     1094.79     41.16 o 
  -2   2  13        1.68       21.95     18.48 o 
  -1   2  13     1598.65     1593.61     53.96 o 
   0   2  13       24.26       25.66     17.07 o 
   1   2  13     1679.03     1701.13     39.10 o 
   2   2  13      157.92      107.37     24.45 o 
   3   2  13      700.13      792.51     38.32 o 
   4   2  13       52.20      -29.68     36.20 o 
   5   2  13      844.22      850.70     49.73 o 
   6   2  13        9.87       11.23     43.05 o 
   7   2  13        5.46      -40.95     55.38 o 
   8   2  13       67.59       -0.97     66.87 o 
 -10   3  13       99.14       42.05     60.32 o 
  -9   3  13       50.19       38.31     53.35 o 
  -8   3  13       89.67      188.55     55.45 o 
  -7   3  13       66.52       -8.95     35.39 o 
  -6   3  13       48.78       54.71     36.85 o 
  -5   3  13      426.43      445.48     37.72 o 
  -4   3  13       93.27      105.02     30.33 o 
  -3   3  13      106.60      108.61     22.96 o 
  -2   3  13       42.68       16.84     20.17 o 
  -1   3  13       98.85       74.12     23.11 o 
   0   3  13       44.68       73.42     19.84 o 
   1   3  13      237.56      252.47     22.88 o 
   2   3  13        5.32       13.61     25.49 o 
   3   3  13      132.31       86.51     33.04 o 
   4   3  13      238.24      300.26     39.14 o 
   5   3  13      116.48       92.45     40.32 o 
   6   3  13      435.01      555.33     49.73 o 
   7   3  13      204.37      137.56     57.26 o 
   8   3  13      195.32      201.92     65.53 o 
 -10   4  13        1.28      -58.80     58.80 o 
  -9   4  13       20.36      -51.36     51.36 o 
  -8   4  13       15.44      -50.81     50.81 o 
  -7   4  13       25.37       22.04     37.37 o 
  -6   4  13       35.25      -33.64     53.62 o 
  -5   4  13       26.79      -13.08     33.31 o 
  -4   4  13       42.90       38.76     31.07 o 
  -3   4  13      308.12      331.64     28.04 o 
  -2   4  13       71.36       94.32     22.30 o 
  -1   4  13      747.50      845.67     44.50 o 
   0   4  13      356.86      396.95     29.43 o 
   1   4  13      327.12      363.03     24.66 o 
   2   4  13       17.34       21.51     32.72 o 
   3   4  13       40.15       83.75     34.40 o 
   4   4  13      229.90      240.59     38.40 o 
   5   4  13        1.57       21.46     41.63 o 
   6   4  13       22.08       36.04     43.77 o 
   7   4  13      109.40      159.87     58.92 o 
   8   4  13       19.45      -21.17     63.77 o 
 -10   5  13      580.28      692.57     69.56 o 
  -9   5  13        6.51      -42.04     52.76 o 
  -8   5  13     1227.15     1302.16     64.61 o 
  -7   5  13       37.03       55.39     28.29 o 
  -6   5  13      476.95      426.47     68.31 o 
  -5   5  13       37.75       90.23     44.90 o 
  -4   5  13     2193.17     2086.47     70.82 o 
  -3   5  13      296.63      291.97     31.09 o 
  -2   5  13     1180.41     1010.85     52.81 o 
  -1   5  13       18.43        5.41     25.12 o 
   0   5  13       23.07       -8.36     27.26 o 
   1   5  13       73.50       59.90     24.25 o 
   2   5  13       63.83       65.85     34.77 o 
   3   5  13      543.99      582.10     51.56 o 
   4   5  13      278.23      356.95     42.46 o 
   5   5  13       24.82       27.96     39.67 o 
   6   5  13       20.28       70.56     46.20 o 
   7   5  13       36.21       67.61     60.54 o 
   8   5  13      156.05      144.61     73.64 o 
 -10   6  13      337.40      323.49     64.87 o 
  -9   6  13       18.25       15.24     52.70 o 
  -8   6  13      279.12      292.37     49.52 o 
  -7   6  13      102.68      119.40     29.48 o 
  -6   6  13       55.77       94.57     59.61 o 
  -5   6  13      445.25      460.13     63.01 o 
  -4   6  13        9.37      -29.27     38.31 o 
  -3   6  13      274.44      305.57     33.91 o 
  -2   6  13       56.38      125.41     31.07 o 
  -1   6  13      215.74      140.38     30.16 o 
   0   6  13        8.23       33.41     19.59 o 
   1   6  13      732.54      664.01     30.99 o 
   2   6  13      296.16      367.86     31.61 o 
   3   6  13      560.76      612.19     42.54 o 
   4   6  13        9.52      -37.05     37.05 o 
   5   6  13       17.97      -22.34     40.78 o 
   6   6  13        3.25      -23.92     42.97 o 
   7   6  13      118.20       35.67     63.18 o 
   8   6  13        0.24        9.95     63.25 o 
 -10   7  13        4.50       -7.61     59.82 o 
  -9   7  13       83.47       28.66     53.74 o 
  -8   7  13        0.75       35.02     46.59 o 
  -7   7  13       24.83      -40.19     40.19 o 
  -6   7  13      260.98      309.50     68.89 o 
  -5   7  13      572.50      576.07     66.43 o 
  -4   7  13      829.30      857.53     71.04 o 
  -3   7  13        7.67      -31.61     38.08 o 
  -2   7  13      243.23      317.74     63.16 o 
  -1   7  13       17.62       26.76     40.76 o 
   0   7  13      275.62      256.85     23.51 o 
   1   7  13       53.62       23.21     26.34 o 
   2   7  13      198.02      296.54     32.10 o 
   3   7  13      589.07      399.33     39.49 o 
   4   7  13        4.64       47.81     40.47 o 
   5   7  13        9.98       16.16     47.27 o 
   6   7  13       15.30       -3.99     46.65 o 
   7   7  13        3.93      -28.01     65.79 o 
  -9   8  13       33.45       28.14     54.58 o 
  -8   8  13        0.76        0.45     47.46 o 
  -7   8  13        2.01       13.49     31.27 o 
  -6   8  13       36.97      -67.45     67.45 o 
  -5   8  13      147.71      105.22     60.22 o 
  -4   8  13       13.71       64.90     55.72 o 
  -3   8  13      284.54      402.14     48.70 o 
  -2   8  13       26.81      -35.01     39.79 o 
  -1   8  13     2072.34     2228.43     85.69 o 
   0   8  13      279.68      226.75     25.71 o 
   1   8  13     2238.31     2059.81     56.97 o 
   2   8  13      130.39       55.54     35.37 o 
   3   8  13      589.27      627.45     74.31 o 
   4   8  13        6.50       -4.09     39.44 o 
   5   8  13       14.81      -11.20     43.54 o 
   6   8  13        0.97       93.36     66.23 o 
   7   8  13       29.70       58.67     60.63 o 
  -9   9  13       87.90      122.66     96.85 o 
  -8   9  13      361.94      503.84     54.12 o 
  -7   9  13       15.55       49.47     40.93 o 
  -6   9  13      932.83      878.37    111.45 o 
  -5   9  13       61.85       49.88     63.60 o 
  -4   9  13      390.30      219.88     70.62 o 
  -3   9  13      406.88      476.71     65.41 o 
  -2   9  13     1481.34     1238.77     83.66 o 
  -1   9  13       65.98      101.14     84.09 o 
   0   9  13      407.22      326.48     28.67 o 
   1   9  13       75.64       74.81     32.73 o 
   2   9  13      622.26      606.10     43.41 o 
   3   9  13       67.61       23.36     39.74 o 
   4   9  13      285.05      363.70     71.21 o 
   5   9  13      274.94      238.32     48.57 o 
   6   9  13       35.35       50.48     56.06 o 
   7   9  13      159.59      101.15     63.30 o 
  -9  10  13        1.58       38.59     56.24 o 
  -8  10  13       59.86       54.23     50.23 o 
  -7  10  13       27.28      -23.98     52.12 o 
  -6  10  13        4.61       70.16     37.26 o 
  -5  10  13      108.39       83.80     99.44 o 
  -4  10  13       58.37       26.26     64.28 o 
  -3  10  13        0.25      -55.89     59.62 o 
  -2  10  13      230.84      251.15     48.53 o 
  -1  10  13      272.13      173.25     27.39 o 
   0  10  13      203.94      342.59     33.38 o 
   1  10  13      383.30      347.83     38.99 o 
   2  10  13      140.37      164.03     40.29 o 
   3  10  13       12.98       -2.80     39.63 o 
   4  10  13        8.57      -42.76     43.04 o 
   5  10  13       11.63       -9.97     47.30 o 
   6  10  13       10.38      -18.22     57.16 o 
   7  10  13        7.73       17.12     62.19 o 
  -8  11  13      162.45      133.97     53.35 o 
  -7  11  13       65.05       28.33     46.43 o 
  -6  11  13      463.96      424.83     45.93 o 
  -5  11  13       53.37       63.11     34.93 o 
  -4  11  13       67.24        3.98     63.61 o 
  -3  11  13      249.72      262.81     69.68 o 
  -2  11  13       48.14       37.91     27.68 o 
  -1  11  13      396.24      404.15     33.36 o 
   0  11  13       14.75       34.05     32.12 o 
   1  11  13       31.31       38.53     36.96 o 
   2  11  13      246.21      260.35     42.10 o 
   3  11  13      114.41       17.19     41.22 o 
   4  11  13       59.97       20.68     45.32 o 
   5  11  13       93.58      116.37     48.72 o 
   6  11  13        0.03      -13.85     88.89 o 
  -8  12  13        2.28      -24.78     53.98 o 
  -7  12  13      130.34      178.77     66.11 o 
  -6  12  13       48.15       92.62     45.89 o 
  -5  12  13      339.73      417.07     46.07 o 
  -4  12  13      117.81      107.18     31.05 o 
  -3  12  13      337.20      416.55     34.35 o 
  -2  12  13       59.18        7.41     31.79 o 
  -1  12  13      725.87      697.02     45.28 o 
   0  12  13       11.71      -17.46     40.52 o 
   1  12  13      421.49      343.65     48.07 o 
   2  12  13       48.97       23.03     40.72 o 
   3  12  13       69.40       32.22     43.48 o 
   4  12  13       26.18       62.93     46.25 o 
   5  12  13        7.58      -47.68     48.06 o 
   6  12  13        2.27      -53.59     55.12 o 
  -7  13  13       86.40       42.08     66.81 o 
  -6  13  13      149.77      172.86     49.66 o 
  -5  13  13       22.33       12.97     52.42 o 
  -4  13  13       19.16       85.11     44.72 o 
  -3  13  13       36.96       79.71     55.11 o 
  -2  13  13       29.93      -38.24     46.91 o 
  -1  13  13        7.12      -47.90     47.90 o 
   0  13  13        1.92       15.14     43.12 o 
   1  13  13       34.13       -0.18     45.85 o 
   2  13  13       95.62       78.25     49.03 o 
   3  13  13        1.50      -42.07     43.93 o 
   4  13  13        0.34       13.95     46.91 o 
   5  13  13        0.01      -49.65     49.65 o 
  -7  14  13       72.44       34.85     65.97 o 
  -6  14  13        8.18       55.39     50.84 o 
  -5  14  13      107.12      157.60     53.63 o 
  -4  14  13        0.48      -36.40     44.64 o 
  -3  14  13       26.71        7.30     48.15 o 
  -2  14  13        2.47      -47.76     50.02 o 
  -1  14  13       39.19      -26.89     49.96 o 
   0  14  13       92.03       -7.41     46.04 o 
   1  14  13        0.05       -0.78     47.68 o 
   2  14  13        4.60       22.19     53.11 o 
   3  14  13        7.99       -7.18     52.44 o 
   4  14  13        5.01      -36.33     48.47 o 
   5  14  13        1.52       43.59     49.83 o 
  -6  15  13       81.49       94.78     56.57 o 
  -5  15  13        4.06      -30.02     51.38 o 
  -4  15  13       36.96       -9.42     51.64 o 
  -3  15  13      135.36       96.50     53.72 o 
  -2  15  13       73.84       96.01     68.37 o 
  -1  15  13       62.00       44.35     56.25 o 
   0  15  13        1.00      -21.95     79.11 o 
   1  15  13        0.66       54.42     48.14 o 
   2  15  13       13.48       50.31     59.92 o 
   3  15  13        3.98      -10.81     51.71 o 
   4  15  13       51.63       81.06     55.79 o 
  -5  16  13       33.13       94.72     56.25 o 
  -4  16  13       28.27      -16.57     54.31 o 
  -3  16  13      226.83      211.55     57.79 o 
  -2  16  13       15.53      -19.58     54.48 o 
  -1  16  13      170.71      141.25     68.80 o 
   0  16  13       78.79       91.18     61.73 o 
   1  16  13       45.26       21.76     51.60 o 
   2  16  13       96.96       33.46     54.84 o 
   3  16  13       37.52       25.17     54.12 o 
  -4  17  13        5.37       -7.22     57.26 o 
  -3  17  13       40.78       79.30     60.18 o 
  -2  17  13       10.85       44.94     58.91 o 
  -1  17  13       21.68      -32.00     63.61 o 
   0  17  13        8.76        5.90     62.11 o 
   1  17  13        0.42      -42.97     52.23 o 
   2  17  13       20.87       15.69     55.41 o 
  -3  18  13      194.73      224.30     66.21 o 
  -2  18  13      130.30       95.66     94.12 o 
  -1  18  13       56.75       88.94     65.66 o 
   0  18  13       17.54       -2.83     66.53 o 
   1  18  13       16.29      -55.25     55.25 o 
 -10   0  14       54.96      -29.57     77.33 o 
  -9   0  14        6.37      -54.95     67.13 o 
  -8   0  14      148.72        4.96     61.57 o 
  -7   0  14       62.63       86.43     36.38 o 
  -6   0  14      328.44      433.88    124.90 o 
  -5   0  14      339.31      569.93    127.40 o 
  -4   0  14      912.42      948.28    134.89 o 
  -3   0  14      268.25      206.37     99.15 o 
  -2   0  14      150.73      111.45    104.92 o 
  -1   0  14       18.05        4.97    104.24 o 
   0   0  14        1.37       12.33     37.80 o 
   1   0  14        0.90       10.47     31.78 o 
   2   0  14      228.50      241.64     51.34 o 
   3   0  14      222.61      376.94     49.60 o 
   4   0  14      203.24      190.35     49.74 o 
   5   0  14        0.35      -51.75     51.75 o 
   6   0  14        2.19        5.83     71.01 o 
   7   0  14       10.83       81.36     97.33 o 
 -10   1  14      184.08      125.60     63.46 o 
  -9   1  14        6.84        2.10     49.07 o 
  -8   1  14      101.69      126.11     44.08 o 
  -7   1  14        0.76       56.20     27.30 o 
  -6   1  14      425.02      406.83     34.95 o 
  -5   1  14       21.89      -47.00     77.52 o 
  -4   1  14       22.90       -2.18     73.86 o 
  -3   1  14      217.96      113.76     72.41 o 
  -2   1  14       10.25       43.03     36.74 o 
  -1   1  14      789.83      737.33     28.44 o 
   0   1  14       72.69       76.23     19.11 o 
   1   1  14        2.47      -29.48     29.48 o 
   2   1  14       83.12      106.30     26.80 o 
   3   1  14       15.10        5.92     31.70 o 
   4   1  14       32.69        7.11     33.93 o 
   5   1  14       16.50       -7.20     41.07 o 
   6   1  14       14.77      -39.77     51.18 o 
   7   1  14       30.92       85.18     70.09 o 
 -10   2  14        1.84       36.04     59.68 o 
  -9   2  14       40.51       27.43     53.34 o 
  -8   2  14       12.06        4.58     41.94 o 
  -7   2  14      278.75      347.54     68.04 o 
  -6   2  14        1.10      -22.72     33.27 o 
  -5   2  14        3.56      -32.67     32.67 o 
  -4   2  14       71.58      171.42     73.54 o 
  -3   2  14       36.96        2.19     76.19 o 
  -2   2  14        1.88      -19.42     22.04 o 
  -1   2  14        0.26      -10.43     24.03 o 
   0   2  14       98.65       55.85     25.58 o 
   1   2  14       14.20       24.15     21.81 o 
   2   2  14      101.66      101.75     27.53 o 
   3   2  14       40.30       22.10     32.25 o 
   4   2  14       23.32       -3.10     38.54 o 
   5   2  14       59.69       52.22     41.50 o 
   6   2  14       53.29       41.36     53.29 o 
   7   2  14       51.56      -35.51     56.95 o 
 -10   3  14       80.11      126.36     60.23 o 
  -9   3  14       33.27       78.78     53.00 o 
  -8   3  14      270.42      234.68     45.89 o 
  -7   3  14       99.90      153.13     62.33 o 
  -6   3  14      501.40      439.82     69.97 o 
  -5   3  14       33.94       41.75     32.68 o 
  -4   3  14      343.36      339.70     44.15 o 
  -3   3  14      208.20      236.40     30.23 o 
  -2   3  14       39.76      -19.47     24.91 o 
  -1   3  14      817.84      895.10     32.79 o 
   0   3  14        9.89       20.89     26.69 o 
   1   3  14      393.96      464.75     25.60 o 
   2   3  14        3.63      -19.09     27.70 o 
   3   3  14       37.86       62.84     35.24 o 
   4   3  14        9.81       28.68     38.52 o 
   5   3  14       84.74       46.85     41.97 o 
   6   3  14       19.46       77.93     73.69 o 
   7   3  14        0.15      -51.28     67.87 o 
  -9   4  14        0.04        6.14     51.14 o 
  -8   4  14        3.38      -21.09     50.53 o 
  -7   4  14        5.16       57.04     62.53 o 
  -6   4  14       53.66      -22.27     56.07 o 
  -5   4  14       37.29       -7.42     36.89 o 
  -4   4  14       90.95       86.78     32.07 o 
  -3   4  14       65.21       89.85     31.74 o 
  -2   4  14       48.88        1.83     38.08 o 
  -1   4  14       99.76      147.47     27.57 o 
   0   4  14        4.03        2.04     28.91 o 
   1   4  14       24.10       57.02     23.99 o 
   2   4  14      154.21      161.45     29.28 o 
   3   4  14        2.69       45.69     35.13 o 
   4   4  14       45.18       52.22     39.98 o 
   5   4  14        9.14       -4.57     42.71 o 
   6   4  14       22.94      -13.03     54.31 o 
   7   4  14        9.38       59.88     61.91 o 
  -9   5  14       34.21       18.26     50.25 o 
  -8   5  14       69.05       31.43     41.13 o 
  -7   5  14       34.41       13.26    119.14 o 
  -6   5  14        3.52       -8.59     57.89 o 
  -5   5  14       70.18      152.71     56.75 o 
  -4   5  14      116.77      188.64     50.08 o 
  -3   5  14       38.13       23.56     41.38 o 
  -2   5  14      105.05       56.77     31.22 o 
  -1   5  14       10.87       -9.66     27.11 o 
   0   5  14       39.48       65.32     35.40 o 
   1   5  14        3.53       11.64     24.16 o 
   2   5  14      120.97       80.40     29.34 o 
   3   5  14        0.00      -36.22     36.22 o 
   4   5  14      101.53       21.21     52.18 o 
   5   5  14       24.73       48.93     43.15 o 
   6   5  14        4.88      -17.12     54.67 o 
   7   5  14        1.90      -59.65     59.65 o 
  -9   6  14       31.22      -32.04     57.22 o 
  -8   6  14      174.30      194.01     50.74 o 
  -7   6  14      166.69      145.73     94.35 o 
  -6   6  14       14.05      -59.46     59.46 o 
  -5   6  14       82.77       75.13     57.34 o 
  -4   6  14      173.39      162.72    102.99 o 
  -3   6  14        2.91        8.06     51.97 o 
  -2   6  14        0.86      -45.93     45.93 o 
  -1   6  14        0.45       -5.68     32.87 o 
   0   6  14       17.06      -33.99     33.99 o 
   1   6  14      230.45      264.03     27.02 o 
   2   6  14       29.73       47.63     36.53 o 
   3   6  14       76.38       57.29     38.17 o 
   4   6  14        1.33       51.84     40.97 o 
   5   6  14       20.85      -16.17     44.00 o 
   6   6  14        9.53       76.20     56.09 o 
   7   6  14        6.60       28.39     60.75 o 
  -9   7  14       19.21       37.04     51.91 o 
  -8   7  14       78.54       74.19     40.97 o 
  -7   7  14      358.12      422.20     74.90 o 
  -6   7  14       13.63      -58.06     58.06 o 
  -5   7  14      187.56      222.98     62.89 o 
  -4   7  14      100.91      109.51     56.36 o 
  -3   7  14      126.36       31.84     55.86 o 
  -2   7  14       80.59       56.57     41.02 o 
  -1   7  14      113.08      119.46     44.34 o 
   0   7  14       96.49       26.85     38.57 o 
   1   7  14      374.03      391.45     29.87 o 
   2   7  14        2.70        6.65     35.05 o 
   3   7  14        0.52       50.32     38.97 o 
   4   7  14       28.69       50.77     47.52 o 
   5   7  14       15.77      -14.15     44.03 o 
   6   7  14       75.76       44.17     62.27 o 
   7   7  14       37.68       44.84     62.87 o 
  -9   8  14       59.89       65.03     52.99 o 
  -8   8  14        3.48       17.93     41.86 o 
  -7   8  14       28.82      -67.23     67.23 o 
  -6   8  14       84.88      -13.02     64.99 o 
  -5   8  14       86.35      160.36     62.52 o 
  -4   8  14        7.52      -57.82     57.82 o 
  -3   8  14        0.77       -7.58     57.52 o 
  -2   8  14       21.63      -12.13     42.20 o 
  -1   8  14       80.38       61.92     46.16 o 
   0   8  14        0.85       39.15     27.53 o 
   1   8  14        1.01       -0.23     27.42 o 
   2   8  14       51.52        2.22     36.01 o 
   3   8  14      147.20      123.23     41.04 o 
   4   8  14      268.34      212.86     44.65 o 
   5   8  14       67.83       98.20     46.37 o 
   6   8  14        2.02      -63.61    102.23 o 
  -8   9  14       84.11       97.93     44.96 o 
  -7   9  14       32.72      221.03     76.91 o 
  -6   9  14      249.37      170.59     71.89 o 
  -5   9  14        3.87        3.30     64.36 o 
  -4   9  14      119.77       88.32     62.38 o 
  -3   9  14       13.75      -15.18     86.57 o 
  -2   9  14      135.11      123.77     46.98 o 
  -1   9  14       40.11      -45.36     45.36 o 
   0   9  14       42.94       46.54     25.37 o 
   1   9  14       35.74      -33.59     33.59 o 
   2   9  14        9.52      -36.88     36.88 o 
   3   9  14        2.44      -22.68     38.65 o 
   4   9  14        1.32       -8.89     43.59 o 
   5   9  14       35.74       28.04     45.89 o 
   6   9  14        0.81      -59.69     59.69 o 
  -8  10  14      124.47      130.15     58.28 o 
  -7  10  14        3.79      -86.14    102.61 o 
  -6  10  14        0.26      -33.33     72.53 o 
  -5  10  14        5.59       42.45     63.88 o 
  -4  10  14       32.27       44.55     78.01 o 
  -3  10  14      104.87       74.91     70.71 o 
  -2  10  14        1.73       71.22     48.41 o 
  -1  10  14      252.93      339.19     52.92 o 
   0  10  14      145.24      115.36     30.49 o 
   1  10  14       82.41       43.75     36.81 o 
   2  10  14       16.29      -25.94     38.18 o 
   3  10  14        1.92       18.52     57.94 o 
   4  10  14       30.75       20.19     46.03 o 
   5  10  14        2.66      -46.18     46.18 o 
   6  10  14       32.08       33.16     58.25 o 
  -8  11  14        0.75      -10.93     48.17 o 
  -7  11  14      154.42       30.64     77.43 o 
  -6  11  14       15.26      -42.93     68.47 o 
  -5  11  14       20.46      -41.73     69.79 o 
  -4  11  14      221.72      138.93     73.12 o 
  -3  11  14        0.69      -15.94     66.17 o 
  -2  11  14       44.05       66.00     49.61 o 
  -1  11  14       10.98      -15.40     26.50 o 
   0  11  14      194.27      153.88     42.35 o 
   1  11  14      343.98      270.26     47.08 o 
   2  11  14      160.09      259.55     49.33 o 
   3  11  14       65.95       31.85     43.54 o 
   4  11  14       39.24       69.28     47.89 o 
   5  11  14        4.10       31.76     50.68 o 
  -7  12  14      111.66      177.82     89.34 o 
  -6  12  14        3.84      -39.87     76.16 o 
  -5  12  14       17.48       16.72    118.17 o 
  -4  12  14        0.02       -4.23     71.46 o 
  -3  12  14       46.98       41.45     69.95 o 
  -2  12  14        7.71      -35.08     54.33 o 
  -1  12  14       17.81        7.55     30.96 o 
   0  12  14       22.90       77.50     43.79 o 
   1  12  14       84.41       27.92     45.13 o 
   2  12  14        2.40      -40.19     42.22 o 
   3  12  14      110.93       55.25     45.96 o 
   4  12  14      205.55      135.66     49.49 o 
   5  12  14      115.22      148.89     53.76 o 
  -7  13  14       19.54      -24.74     48.48 o 
  -6  13  14      489.55      596.04     58.38 o 
  -5  13  14       32.16      118.01     80.82 o 
  -4  13  14       61.25       30.61     76.50 o 
  -3  13  14       30.68      -34.50     40.50 o 
  -2  13  14      240.07      266.92     65.59 o 
  -1  13  14      176.94      174.73     43.82 o 
   0  13  14       31.79       40.29     44.71 o 
   1  13  14       38.23       13.27     47.18 o 
   2  13  14       36.14      -10.28     50.06 o 
   3  13  14       23.15       30.80     46.99 o 
   4  13  14       29.88       58.89     52.41 o 
  -6  14  14        0.81       36.82     47.40 o 
  -5  14  14       35.30      -14.98     45.05 o 
  -4  14  14        1.17       26.85     70.87 o 
  -3  14  14       35.66       54.43     47.79 o 
  -2  14  14      103.39      121.06     51.78 o 
  -1  14  14      188.27      203.34     46.83 o 
   0  14  14       22.40        7.52     47.62 o 
   1  14  14       20.95       27.53     64.68 o 
   2  14  14       10.20      -43.28     49.04 o 
   3  14  14        6.83       54.52     54.71 o 
   4  14  14        0.07      -19.27     51.37 o 
  -5  15  14        0.22       68.80     50.26 o 
  -4  15  14       53.40       -2.90     52.54 o 
  -3  15  14       35.79      -24.01     51.86 o 
  -2  15  14        4.82      -53.58     53.58 o 
  -1  15  14       28.18      -46.08     46.08 o 
   0  15  14       11.59      -47.84     47.84 o 
   1  15  14        0.07       36.13     55.08 o 
   2  15  14       24.47      -47.24     53.34 o 
   3  15  14       15.29       92.41     57.30 o 
  -4  16  14       76.91       68.47     54.54 o 
  -3  16  14       17.85        0.31     54.97 o 
  -2  16  14       18.36       94.42     57.12 o 
  -1  16  14        9.86       26.71     58.39 o 
   0  16  14        7.75      -50.51     50.51 o 
   1  16  14        1.03       12.06     52.04 o 
   2  16  14        4.74       -6.08     55.11 o 
  -2  17  14        6.91       30.44     60.92 o 
  -1  17  14       13.81       67.01     63.29 o 
   0  17  14        0.08        0.71     52.48 o 
  -9   1  15       22.04      -24.98     47.83 o 
  -8   1  15       12.72      -38.16     38.16 o 
  -7   1  15       29.64      -29.89     47.95 o 
  -6   1  15      281.78      198.28     89.57 o 
  -5   1  15      185.33      163.33     87.52 o 
  -4   1  15      899.35      894.71     98.48 o 
  -3   1  15        5.21      -34.73     68.41 o 
  -2   1  15      339.84      485.91     89.18 o 
  -1   1  15        7.02      -43.73     44.33 o 
   0   1  15      523.81      591.36     27.90 o 
   1   1  15        0.93        5.52     23.29 o 
   2   1  15       65.64      104.21     32.20 o 
   3   1  15       33.86       59.71     33.90 o 
   4   1  15       62.53      117.90     41.39 o 
   5   1  15        0.04      -52.63     52.63 o 
   6   1  15       42.93       60.98     55.84 o 
   7   1  15       10.67       26.18     61.33 o 
  -9   2  15      635.82      660.81     58.58 o 
  -8   2  15        3.11      -42.08     58.40 o 
  -7   2  15      866.57      821.13     66.06 o 
  -6   2  15      132.70       99.39     47.07 o 
  -5   2  15     1362.58     1459.06    116.91 o 
  -4   2  15       38.50       74.71     84.16 o 
  -3   2  15      460.21      474.05     85.32 o 
  -2   2  15       38.53       65.80     75.82 o 
  -1   2  15       95.43      119.09     27.96 o 
   0   2  15        0.92      -27.36     27.36 o 
   1   2  15        0.06      -13.86     24.36 o 
   2   2  15      117.40      131.15     32.60 o 
   3   2  15      199.53      317.94     42.34 o 
   4   2  15        0.94      -38.89     38.89 o 
   5   2  15       51.09      118.81     50.43 o 
   6   2  15      110.34      213.21     59.20 o 
   7   2  15      118.02       42.41     63.40 o 
  -9   3  15        1.11      -47.51     47.51 o 
  -8   3  15        0.92       31.94     68.67 o 
  -7   3  15      137.21      134.73     63.31 o 
  -6   3  15       92.59       61.76     61.35 o 
  -5   3  15       38.90       -2.91     32.23 o 
  -4   3  15      163.65      206.24     44.94 o 
  -3   3  15        8.51       22.34     28.30 o 
  -2   3  15       11.57       26.93     29.51 o 
  -1   3  15      120.37      107.59     36.43 o 
   0   3  15      122.78      171.16     48.49 o 
   1   3  15        3.99       17.81     24.32 o 
   2   3  15      224.04      206.51     35.75 o 
   3   3  15      106.45      114.94     38.81 o 
   4   3  15        1.75      -12.86     40.35 o 
   5   3  15        2.14      -12.13     42.08 o 
   6   3  15        2.06      -13.16     55.98 o 
   7   3  15       20.49      -29.16     62.66 o 
  -9   4  15      109.87       60.95     46.55 o 
  -8   4  15        3.50      -66.88     66.88 o 
  -7   4  15      370.55      422.38    132.49 o 
  -6   4  15        5.22       20.27     59.23 o 
  -5   4  15      710.15      680.35     52.97 o 
  -4   4  15        1.38       12.35     32.98 o 
  -3   4  15      220.65      219.63     36.61 o 
  -2   4  15       81.82       14.78     33.33 o 
  -1   4  15        2.25      -18.80     31.61 o 
   0   4  15      602.80      601.01     48.31 o 
   1   4  15      135.50      137.68     38.04 o 
   2   4  15      246.72      285.92     36.89 o 
   3   4  15       48.63       22.39     36.94 o 
   4   4  15        7.53       14.35     41.16 o 
   5   4  15       37.66       76.99     47.97 o 
   6   4  15       51.32      109.86     77.75 o 
  -9   5  15        7.77      -53.21     75.82 o 
  -8   5  15        2.84       -1.22     88.10 o 
  -7   5  15        2.33      -65.26     65.26 o 
  -6   5  15      354.18      284.01     66.62 o 
  -5   5  15       54.99       74.49     56.38 o 
  -4   5  15     1135.22     1140.12     70.72 o 
  -3   5  15        1.72      -52.64     56.84 o 
  -2   5  15      346.65      336.54     43.09 o 
  -1   5  15      177.62      157.69     87.94 o 
   0   5  15     1065.49     1304.42     53.09 o 
   1   5  15      291.46      201.36     27.41 o 
   2   5  15      904.67      995.84     53.12 o 
   3   5  15        1.50      -22.21     38.05 o 
   4   5  15      176.73      216.79     44.12 o 
   5   5  15       34.21       -7.73     45.78 o 
   6   5  15       15.92        6.25     57.07 o 
  -8   6  15        1.61      157.42    123.27 o 
  -7   6  15      429.62      479.19     76.83 o 
  -6   6  15       11.07      -37.51     62.90 o 
  -5   6  15      335.55      235.22     63.37 o 
  -4   6  15       39.36       -1.27     82.43 o 
  -3   6  15      248.70      289.74     57.02 o 
  -2   6  15        1.94      -51.08     51.08 o 
  -1   6  15      170.27       89.73     45.31 o 
   0   6  15        0.01        0.66     39.05 o 
   1   6  15      209.72      270.96     27.51 o 
   2   6  15       95.85      121.25     35.40 o 
   3   6  15      259.58      382.88     45.74 o 
   4   6  15      147.43      131.66     44.00 o 
   5   6  15      236.26      193.52     49.06 o 
   6   6  15      326.44      382.68     63.05 o 
  -8   7  15       21.98       -3.90     74.75 o 
  -7   7  15        0.51      -67.89     67.89 o 
  -6   7  15       18.06       39.61     65.08 o 
  -5   7  15        0.61       50.49     78.78 o 
  -4   7  15       12.25       68.28     59.20 o 
  -3   7  15        0.42       25.61     55.92 o 
  -2   7  15        1.50        5.24     56.29 o 
  -1   7  15       12.46       22.47     45.45 o 
   0   7  15      150.58       97.14     45.71 o 
   1   7  15      289.46      304.56     28.98 o 
   2   7  15      103.05       53.23     36.20 o 
   3   7  15      277.12      327.68     43.79 o 
   4   7  15        0.10       67.49     44.35 o 
   5   7  15       14.84       43.76     48.25 o 
   6   7  15       51.14       63.26     58.96 o 
  -8   8  15       29.05      -20.75     77.45 o 
  -7   8  15      190.36      192.92    101.27 o 
  -6   8  15       67.16       30.19     66.46 o 
  -5   8  15      379.00      313.43     90.31 o 
  -4   8  15       12.23       57.21     61.00 o 
  -3   8  15       48.60       86.14     59.71 o 
  -2   8  15       37.80       10.39    120.10 o 
  -1   8  15       43.16       41.80     47.90 o 
   0   8  15      154.50      181.75     50.58 o 
   1   8  15        4.40       -1.88     27.32 o 
   2   8  15       39.56       34.64     42.86 o 
   3   8  15       52.85       37.18     40.84 o 
   4   8  15        9.29       18.77     44.70 o 
   5   8  15       15.26       70.49     48.19 o 
   6   8  15       30.07       49.36     57.18 o 
  -8   9  15        0.91       16.67     77.99 o 
  -7   9  15        1.45       44.08     73.97 o 
  -6   9  15      327.42      460.01     80.65 o 
  -5   9  15        1.09       94.01     70.13 o 
  -4   9  15      275.74      289.81     69.57 o 
  -3   9  15       90.67      188.43     68.05 o 
  -2   9  15      255.98      273.32     68.70 o 
  -1   9  15        0.05      -46.01     46.01 o 
   0   9  15      173.71      185.42     71.56 o 
   1   9  15      273.67      328.74     41.59 o 
   2   9  15      530.57      496.56     60.99 o 
   3   9  15       72.25      140.19     44.14 o 
   4   9  15       28.48       -5.36     45.86 o 
   5   9  15       11.44       15.89     48.30 o 
  -7  10  15       34.11      105.86     78.67 o 
  -6  10  15       65.25      132.32     98.86 o 
  -5  10  15        0.01       -8.98     69.24 o 
  -4  10  15        1.85       39.84     70.40 o 
  -3  10  15        3.68       82.55     67.61 o 
  -2  10  15        2.53       42.12     67.56 o 
  -1  10  15      260.87      260.44     55.52 o 
   0  10  15      120.86      110.89     48.90 o 
   1  10  15      188.75      267.91     40.22 o 
   2  10  15       10.77       53.06     41.43 o 
   3  10  15        9.62      -27.85     48.67 o 
   4  10  15       37.27       42.73     47.57 o 
   5  10  15        0.53      -43.86     49.56 o 
  -7  11  15        1.53       34.81     82.16 o 
  -6  11  15        4.24       17.16    200.03 o 
  -5  11  15       26.64      -37.78     75.04 o 
  -4  11  15        8.13       43.54     70.07 o 
  -3  11  15       48.27       35.16     69.35 o 
  -2  11  15       32.93       48.55     67.93 o 
  -1  11  15       45.85      -22.77     54.69 o 
   0  11  15      180.60      131.25     42.66 o 
   1  11  15       42.75        6.01     47.76 o 
   2  11  15       12.49      -21.85     48.51 o 
   3  11  15        0.07       31.74     45.00 o 
   4  11  15       29.61       13.53     47.29 o 
  -6  12  15       59.15      120.91     84.71 o 
  -5  12  15       88.83        9.58     80.26 o 
  -4  12  15       44.50       95.09    207.81 o 
  -3  12  15       30.70        0.28     69.24 o 
  -2  12  15        3.83      -10.09     71.09 o 
  -1  12  15       78.63       57.57     75.53 o 
   0  12  15        5.78      -42.05     42.05 o 
   1  12  15        3.70       -4.50     48.22 o 
   2  12  15      124.54       32.00     44.47 o 
   3  12  15       77.62       11.88     47.94 o 
   4  12  15       49.99       -1.66     50.63 o 
  -6  13  15       98.17      112.22    145.46 o 
  -5  13  15        8.78      -31.01     82.41 o 
  -4  13  15       92.23      141.41    137.68 o 
  -3  13  15       41.50      106.11     78.25 o 
  -2  13  15       95.54      259.17     78.20 o 
  -1  13  15      258.56      246.58     44.09 o 
   0  13  15      116.59       60.71     46.88 o 
   1  13  15      110.03      140.04     50.94 o 
   2  13  15      197.55      146.93     54.62 o 
   3  13  15       31.89      102.33     49.37 o 
  -5  14  15        3.05      111.53     83.52 o 
  -4  14  15        8.86      -67.14     85.10 o 
  -3  14  15        1.02     -141.61    271.32 o 
  -2  14  15      137.24      137.18     45.86 o 
  -1  14  15      100.23       48.62     46.20 o 
   0  14  15       76.33       54.67     48.54 o 
   1  14  15        8.66       60.77     51.67 o 
   2  14  15        6.97       -4.60     53.91 o 
  -3  15  15       36.04      165.54     87.75 o 
  -2  15  15       32.65        5.07     52.28 o 
  -1  15  15        8.13       44.17     67.44 o 
   0  15  15      156.95       24.41     51.94 o 
   1  15  15       48.33      -40.84     52.74 o 
  -8   0  16       98.16       94.54    129.32 o 
  -7   0  16      160.92      167.75    136.04 o 
  -6   0  16      217.99       85.51    132.59 o 
  -5   0  16      190.19       51.31    136.43 o 
  -4   0  16       18.99      169.48    128.17 o 
  -3   0  16      431.13      244.61    129.70 o 
  -2   0  16       26.50      -45.16    118.56 o 
  -1   0  16      138.47       86.66    117.79 o 
   0   0  16       63.44       13.26     49.09 o 
   1   0  16      204.31      317.34     52.29 o 
   2   0  16      122.57       84.94     47.15 o 
   3   0  16      182.94      221.11     52.72 o 
   4   0  16       23.82       -3.81     58.57 o 
   5   0  16       52.08      131.28     75.95 o 
   6   0  16        4.48       46.00     83.36 o 
  -8   1  16      261.28      310.50     77.63 o 
  -7   1  16        0.77     -121.15    128.07 o 
  -6   1  16       60.87       93.05     94.23 o 
  -5   1  16       42.26        8.65     93.68 o 
  -4   1  16      152.91       94.78     89.13 o 
  -3   1  16       73.15       51.31     87.27 o 
  -2   1  16        3.74       61.01     81.29 o 
  -1   1  16      100.68       77.19     79.56 o 
   0   1  16       17.83       27.90     32.73 o 
   1   1  16       72.64      126.12     26.39 o 
   2   1  16       35.83       93.37     33.90 o 
   3   1  16        0.33       25.03     35.05 o 
   4   1  16       11.21       46.48     41.51 o 
   5   1  16        2.29      -20.78     44.93 o 
   6   1  16       15.72       15.25     56.49 o 
  -8   2  16        3.53       27.60     61.07 o 
  -7   2  16        0.60      -63.89     63.89 o 
  -6   2  16       48.69      108.37     95.69 o 
  -5   2  16        1.96      -88.71     88.71 o 
  -4   2  16       13.36       51.54     88.68 o 
  -3   2  16        9.89      107.14     83.41 o 
  -2   2  16       35.00      -81.29     84.02 o 
  -1   2  16        0.37      -29.68     29.68 o 
   0   2  16        1.70      -13.28     35.34 o 
   1   2  16      107.43      143.32     26.43 o 
   2   2  16        4.96       15.16     32.26 o 
   3   2  16        5.05       21.81     38.29 o 
   4   2  16        0.29       39.78     42.49 o 
   5   2  16        2.25      -12.78     45.53 o 
   6   2  16       18.51       49.41     57.72 o 
  -8   3  16       77.78      118.44     68.52 o 
  -7   3  16       85.55       -3.34     61.01 o 
  -6   3  16        4.19       18.90     50.06 o 
  -5   3  16       12.63       56.50     89.98 o 
  -4   3  16      178.33      213.44     96.09 o 
  -3   3  16        3.76       46.01     83.91 o 
  -2   3  16       19.47       -7.17     37.12 o 
  -1   3  16        6.89       -1.67     33.51 o 
   0   3  16       80.25       52.75     39.74 o 
   1   3  16        1.96       47.66     25.32 o 
   2   3  16        0.08       21.74     33.91 o 
   3   3  16       41.94       40.38     41.93 o 
   4   3  16       14.71      -16.31     42.52 o 
   5   3  16        3.48       81.02     46.34 o 
   6   3  16        7.81       33.88     61.96 o 
  -8   4  16       62.77        4.41     71.16 o 
  -7   4  16        7.75       -2.74     63.76 o 
  -6   4  16      167.58      244.91     63.33 o 
  -5   4  16       75.19       75.23     86.76 o 
  -4   4  16      109.36       79.29     35.14 o 
  -3   4  16       47.92       58.83     33.91 o 
  -2   4  16        7.74      -34.15     34.15 o 
  -1   4  16       25.99       38.03     53.03 o 
   0   4  16        0.52       13.80     45.11 o 
   1   4  16      110.51       74.96     25.21 o 
   2   4  16       66.54       67.73     35.32 o 
   3   4  16      288.43      263.16     41.47 o 
   4   4  16       25.59      -25.93     43.39 o 
   5   4  16       20.45       21.49     45.53 o 
  -8   5  16        4.45       53.97     74.06 o 
  -7   5  16       10.08      -29.80     90.02 o 
  -6   5  16        3.35       16.95     84.55 o 
  -5   5  16       10.96      -56.68     56.68 o 
  -4   5  16       42.94      126.50     52.76 o 
  -3   5  16      132.46      161.08     52.32 o 
  -2   5  16       44.21       16.81     50.37 o 
  -1   5  16       18.07       20.26     76.57 o 
   0   5  16       24.30      -12.36     45.71 o 
   1   5  16        0.52       56.90     24.66 o 
   2   5  16        0.37      -29.39     34.35 o 
   3   5  16       26.66       35.21     40.24 o 
   4   5  16       27.46       -5.88     44.60 o 
   5   5  16       27.37      -15.00     47.13 o 
  -8   6  16       25.55       73.22     76.95 o 
  -7   6  16        2.87      -17.46     77.63 o 
  -6   6  16       33.39       31.01     65.79 o 
  -5   6  16       11.47       40.27     60.60 o 
  -4   6  16        1.46       -2.58     63.12 o 
  -3   6  16      245.98      274.21     58.12 o 
  -2   6  16        1.45      -63.08    135.95 o 
  -1   6  16       19.93       40.05    103.76 o 
   0   6  16       13.06       26.37     48.60 o 
   1   6  16      260.09      235.12     43.24 o 
   2   6  16       18.69      -33.39     36.30 o 
   3   6  16       99.60      123.09     42.14 o 
   4   6  16        9.70       -3.00     44.72 o 
   5   6  16       16.60       18.20     48.28 o 
  -7   7  16       63.80      127.63     72.84 o 
  -6   7  16       24.31      125.62     69.54 o 
  -5   7  16       14.55       53.24     64.48 o 
  -4   7  16       45.60       -5.83     59.55 o 
  -3   7  16       74.20       81.43     89.54 o 
  -2   7  16       69.44       21.68     58.99 o 
  -1   7  16       10.00       68.53     58.81 o 
   0   7  16       65.67       15.65     50.13 o 
   1   7  16       44.03        6.67     44.10 o 
   2   7  16        4.61      -27.02     37.41 o 
   3   7  16        0.29      -40.39     40.39 o 
   4   7  16        9.05       52.56     45.47 o 
   5   7  16       18.97      -13.10     48.56 o 
  -7   8  16        0.34       35.11     71.67 o 
  -6   8  16       35.04      175.21     75.09 o 
  -5   8  16       74.74      123.18     69.77 o 
  -4   8  16        4.07       62.52     72.35 o 
  -3   8  16        2.06       72.22     62.53 o 
  -2   8  16        1.23       10.95     62.98 o 
  -1   8  16       11.90       73.64     64.90 o 
   0   8  16       62.60       -5.58     52.56 o 
   1   8  16       10.33       16.03     37.44 o 
   2   8  16        0.08       -2.66     38.08 o 
   3   8  16       31.73       52.68     43.32 o 
   4   8  16       66.53       94.92     48.13 o 
  -7   9  16        2.49       59.41     89.45 o 
  -6   9  16       68.95      124.18     77.34 o 
  -5   9  16        3.11      -68.15     68.15 o 
  -4   9  16      152.20      168.35     75.32 o 
  -3   9  16        4.21        8.62     65.89 o 
  -2   9  16       21.56       19.23     65.40 o 
  -1   9  16        8.98       40.98     66.66 o 
   0   9  16        4.31       74.38     55.42 o 
   1   9  16       22.30       35.57     38.01 o 
   2   9  16        7.76        1.46     39.64 o 
   3   9  16       28.45       58.76     45.05 o 
   4   9  16        4.06       80.33     49.03 o 
  -6  10  16        2.84       67.82     78.73 o 
  -5  10  16        6.72      -15.65     69.17 o 
  -4  10  16        7.64       27.15     72.60 o 
  -3  10  16       54.54       41.14     67.24 o 
  -2  10  16       88.28      139.63     85.12 o 
  -1  10  16       58.35       71.59     66.01 o 
   0  10  16        2.23        1.37     57.79 o 
   1  10  16      178.35      189.59     42.76 o 
   2  10  16       35.03       11.16     50.09 o 
   3  10  16      165.15       89.62     52.20 o 
   4  10  16      102.43       33.70     49.20 o 
  -6  11  16       17.14       40.16    125.19 o 
  -5  11  16       36.44      -74.65     74.65 o 
  -4  11  16        6.27       12.38     75.42 o 
  -3  11  16       31.28       13.67     74.76 o 
  -2  11  16       22.76      -17.86     73.80 o 
  -1  11  16        1.94       71.50     96.08 o 
   0  11  16        9.82      -43.47     57.33 o 
   1  11  16        1.16       -3.11     44.38 o 
   2  11  16        6.52      -47.49     47.49 o 
   3  11  16       24.54       31.96     46.73 o 
  -5  12  16        1.16       58.90     82.31 o 
  -4  12  16       27.95       13.46     80.10 o 
  -3  12  16       57.96       19.40     96.94 o 
  -2  12  16       15.51      -33.41     77.30 o 
  -1  12  16       56.22       55.53     75.46 o 
   0  12  16       12.58      -60.58    100.94 o 
   1  12  16       64.89       43.94     47.04 o 
   2  12  16        0.27      -41.62     51.02 o 
  -4  13  16        7.86       72.94     86.76 o 
  -3  13  16        0.08       65.18     80.64 o 
  -2  13  16       24.68      -23.33     92.33 o 
  -1  13  16        7.73      -29.43    119.04 o 
   0  13  16        4.97      -24.49     43.28 o 
   1  13  16        1.73      -31.73     48.32 o 
  -2  14  16        0.45       18.45     87.37 o 
  -1  14  16        0.20        1.02     83.48 o 
   0  14  16        0.10      -81.65     81.65 o 
  -7   1  17        5.05      -98.29     98.29 o 
  -6   1  17      601.33      671.05    115.21 o 
  -5   1  17       19.52       51.30     92.94 o 
  -4   1  17      241.25      413.92    142.19 o 
  -3   1  17        2.98      -26.78    129.70 o 
  -2   1  17       45.70      211.87     90.96 o 
  -1   1  17       16.68        0.15     83.78 o 
   0   1  17       70.62      152.26     33.79 o 
   1   1  17       87.88      122.37     64.43 o 
   2   1  17        3.90       -1.66     33.82 o 
   3   1  17        0.28        1.13     46.11 o 
   4   1  17      102.23      161.01     44.70 o 
   5   1  17       10.77       14.33     53.11 o 
  -7   2  17       45.51      -98.34    100.10 o 
  -6   2  17        6.99      -39.25    101.14 o 
  -5   2  17      157.50      123.22     95.70 o 
  -4   2  17        3.31      -87.47     87.47 o 
  -3   2  17      110.27      102.67     94.70 o 
  -2   2  17       11.01       46.37    118.46 o 
  -1   2  17      111.89      256.52    101.07 o 
   0   2  17      277.71      222.57     46.24 o 
   1   2  17      403.43      430.28     38.71 o 
   2   2  17       32.76       60.80     60.40 o 
   3   2  17      222.16      188.57     41.87 o 
   4   2  17      131.32       59.08     45.74 o 
  -7   3  17        8.28      -88.39    132.97 o 
  -6   3  17      131.92      248.07    147.00 o 
  -5   3  17      149.83      164.95    155.45 o 
  -4   3  17       36.27        8.11    182.07 o 
  -3   3  17       36.90      -93.33     93.33 o 
  -2   3  17       15.22       -0.77     85.25 o 
  -1   3  17        1.04      -12.38     41.46 o 
   0   3  17        2.75        2.22     68.59 o 
   1   3  17        1.07        6.30     97.90 o 
   2   3  17        1.48       40.02     38.95 o 
   3   3  17       14.92       -2.83     39.80 o 
   4   3  17       11.29       33.00     45.48 o 
  -7   4  17       13.58       30.68     96.17 o 
  -6   4  17        8.12      -45.73    136.43 o 
  -5   4  17      160.71      239.04    150.07 o 
  -4   4  17        8.38      128.74    140.66 o 
  -3   4  17        1.80       13.75     60.82 o 
  -2   4  17        5.31      -11.82     72.44 o 
  -1   4  17       22.71      -21.51     49.94 o 
   0   4  17       44.13      114.62     56.19 o 
   1   4  17       70.18      100.56    132.78 o 
   2   4  17        1.37        0.17     38.88 o 
   3   4  17      115.70      168.29     42.48 o 
   4   4  17        5.44      -44.30     44.30 o 
  -7   5  17        6.82       -2.13     93.10 o 
  -6   5  17      221.51      221.57     67.25 o 
  -5   5  17        3.50       31.07     57.99 o 
  -4   5  17      215.96      260.11     56.46 o 
  -3   5  17        0.97      -12.85     84.16 o 
  -2   5  17      188.93      227.55    134.12 o 
  -1   5  17       20.58      -27.46     57.65 o 
   0   5  17       90.82       65.85     57.35 o 
   1   5  17       16.68       19.41     60.26 o 
   2   5  17       10.43       45.20     40.18 o 
   3   5  17        0.23       10.89     41.16 o 
   4   5  17       63.34       65.84     46.37 o 
  -6   6  17        0.82      -15.30     98.77 o 
  -5   6  17       17.96      -21.03     79.74 o 
  -4   6  17        6.66       -9.79     56.89 o 
  -3   6  17       65.98       -9.19     56.14 o 
  -2   6  17        2.56       10.63     55.22 o 
  -1   6  17       37.72      110.49     83.39 o 
   0   6  17        1.10       43.59     98.00 o 
   1   6  17      138.65      294.38    110.49 o 
   2   6  17      237.24      150.74     42.52 o 
   3   6  17       95.53       90.87     43.09 o 
   4   6  17        7.34       48.03     46.76 o 
  -6   7  17       40.17       95.70     71.38 o 
  -5   7  17       42.95       -1.13     67.69 o 
  -4   7  17        9.34       55.45     61.18 o 
  -3   7  17        1.69      -31.54     58.31 o 
  -2   7  17      132.03       87.71    175.34 o 
  -1   7  17       16.94      -83.31    126.92 o 
   0   7  17       17.07       74.94     63.91 o 
   1   7  17        2.85       15.56     66.23 o 
   2   7  17        7.91       68.15     48.05 o 
   3   7  17        7.03      -24.89     42.17 o 
  -6   8  17        0.07      -75.37     84.84 o 
  -5   8  17       18.05      123.15     87.14 o 
  -4   8  17        5.76       98.40     66.07 o 
  -3   8  17        0.59      -32.28     64.45 o 
  -2   8  17        1.05       28.34     64.59 o 
  -1   8  17      405.95      394.23     71.64 o 
   0   8  17      195.21      140.40    125.19 o 
   1   8  17      280.51      271.46     76.92 o 
   2   8  17      192.38      178.00     44.37 o 
   3   8  17      312.25      411.24     53.65 o 
  -5   9  17       10.13       38.61    170.15 o 
  -4   9  17      304.75      195.82     75.15 o 
  -3   9  17      152.98      182.70     75.42 o 
  -2   9  17      332.64      261.58     73.86 o 
  -1   9  17      150.31      246.71    162.08 o 
   0   9  17        0.64       70.02     71.41 o 
   1   9  17        6.84       60.85     73.03 o 
   2   9  17        0.01      -16.23     45.60 o 
   3   9  17       90.21       89.54    125.86 o 
  -5  10  17       19.47       82.54     76.16 o 
  -4  10  17       66.10      132.14     72.29 o 
  -3  10  17       36.55      -12.44     72.56 o 
  -2  10  17       58.96      -10.21    186.29 o 
  -1  10  17      199.75       65.67     74.65 o 
   0  10  17      177.91      237.72     93.77 o 
   1  10  17      206.16      202.17    151.80 o 
   2  10  17      125.00      123.69     49.34 o 
  -4  11  17       67.29       82.25     77.91 o 
  -3  11  17        0.21       69.40     73.56 o 
  -2  11  17        8.37       78.04    113.18 o 
  -1  11  17        4.97      -42.40     88.20 o 
   0  11  17       10.89       95.68     78.74 o 
   1  11  17       33.04      -47.58     47.58 o 
  -2  12  17        0.04      -29.23     80.47 o 
  -1  12  17      100.86        3.05     77.94 o 
  -6   0  18        3.18     -147.19    147.19 o 
  -5   0  18      831.70      985.75    181.78 o 
  -4   0  18        3.34      178.51    148.73 o 
  -3   0  18      236.20       53.23    149.11 o 
  -2   0  18       21.07     -139.89    139.89 o 
  -1   0  18        0.63        9.80    139.89 o 
   0   0  18       22.58       -7.88    126.25 o 
   1   0  18      108.74       60.66     62.93 o 
   2   0  18        0.11        3.17     81.38 o 
   3   0  18        1.68       11.66     66.40 o 
  -6   1  18        0.11      -84.43    107.13 o 
  -5   1  18        0.81      115.45    142.39 o 
  -4   1  18        9.00      -96.60     96.60 o 
  -3   1  18       40.00     -100.95    100.95 o 
  -2   1  18        2.57     -119.42    119.42 o 
  -1   1  18        0.16      -94.43     94.43 o 
   0   1  18       37.01      177.88     96.06 o 
   1   1  18        7.41      -31.14     33.37 o 
   2   1  18       94.86       75.98     45.32 o 
   3   1  18       21.17       30.62     51.07 o 
  -6   2  18       13.21      -30.18    110.04 o 
  -5   2  18      175.62      191.70    110.52 o 
  -4   2  18       41.86      -28.83    102.30 o 
  -3   2  18       97.60       24.27    103.81 o 
  -2   2  18        1.19        7.75     96.04 o 
  -1   2  18       24.17      -69.40    189.66 o 
   0   2  18        0.61      -25.08     43.17 o 
   1   2  18        9.72       73.25     54.36 o 
   2   2  18        2.56      -25.23     42.98 o 
   3   2  18       36.06      -30.64     48.70 o 
  -6   3  18       29.33       71.67    150.07 o 
  -5   3  18        3.29      135.28    153.53 o 
  -4   3  18       92.24       15.97     98.96 o 
  -3   3  18        0.50       26.28     98.38 o 
  -2   3  18      174.30      132.15     99.28 o 
  -1   3  18       13.76        8.00     80.03 o 
   0   3  18       61.93      -32.45    124.52 o 
   1   3  18       36.64      -45.37     65.14 o 
   2   3  18      280.39      338.95     47.66 o 
   3   3  18       63.11       43.49     50.64 o 
  -6   4  18        2.89      152.76    156.41 o 
  -5   4  18      532.41      686.95    169.48 o 
  -4   4  18       72.61       12.49    149.88 o 
  -3   4  18      219.05      211.75    154.11 o 
  -2   4  18       62.17      111.45    152.19 o 
  -1   4  18      112.60       -0.10     91.85 o 
   0   4  18        3.11      -22.36     54.72 o 
   1   4  18       96.07       96.63     63.47 o 
   2   4  18       60.87       64.90     45.16 o 
   3   4  18       16.84       40.15     49.57 o 
  -5   5  18        5.34        5.76    137.77 o 
  -4   5  18        0.40      -40.16    147.19 o 
  -3   5  18        0.01       29.94     47.14 o 
  -2   5  18       31.62       42.96     51.25 o 
  -1   5  18       10.33       52.23     56.88 o 
   0   5  18        3.92        5.16     60.47 o 
   1   5  18        0.10       90.61     77.34 o 
   2   5  18       26.18        7.31     55.53 o 
  -5   6  18      453.19      670.18     95.12 o 
  -4   6  18      167.86      181.45     59.74 o 
  -3   6  18      263.62      314.62     62.16 o 
  -2   6  18       47.58       16.80     76.00 o 
  -1   6  18       97.29       40.55     85.41 o 
   0   6  18        0.45       -5.31     61.91 o 
   1   6  18        0.72       16.81     66.27 o 
   2   6  18       18.75      -44.32     44.32 o 
  -4   7  18       15.74      172.80     84.45 o 
  -3   7  18        0.34       64.00     62.13 o 
  -2   7  18       48.86       47.60     63.73 o 
  -1   7  18       52.19       10.03     64.82 o 
   0   7  18      407.02      595.01    108.28 o 
   1   7  18      261.11      215.33    134.03 o 
   2   7  18      317.72      345.52     49.68 o 
  -4   8  18      179.03      209.87    140.66 o 
  -3   8  18      269.49      217.20     70.66 o 
  -2   8  18      139.01      235.88     70.46 o 
  -1   8  18      180.87      190.10     70.23 o 
   0   8  18      121.28      222.13     73.34 o 
   1   8  18        4.71      -72.20     72.20 o 
  -3   9  18        9.70      -38.89     69.64 o 
  -2   9  18        0.26       30.86     70.10 o 
  -1   9  18        7.01       38.95    169.77 o 
   0   9  18       37.13       41.97    160.64 o 
  -4   1  19        4.72     -108.58    108.58 o 
  -3   1  19        0.55     -124.32    124.32 o 
  -2   1  19        9.01       37.48    104.46 o 
  -1   1  19       25.36       91.94    109.17 o 
   0   1  19        0.02      105.39    119.71 o 
   1   1  19       13.61       43.91     77.74 o 
  -4   2  19        2.25     -101.69    101.69 o 
  -3   2  19       32.88      106.08    113.88 o 
  -2   2  19       45.74       57.46    110.92 o 
  -1   2  19        0.40     -102.05    104.34 o 
   0   2  19      103.58      151.90    105.98 o 
   1   2  19       79.59       91.59     57.41 o 
  -4   3  19        3.62     -150.46    150.46 o 
  -3   3  19        9.21      -17.49    152.95 o 
  -2   3  19        0.02      -14.41    150.84 o 
  -1   3  19       24.60     -118.94    150.26 o 
   0   3  19       29.68       -8.59     50.07 o 
   1   3  19        1.35       -4.64    136.91 o 
  -3   4  19       68.54       44.00    160.45 o 
  -2   4  19        5.83     -125.86    150.46 o 
  -1   4  19       24.62       71.38     45.42 o 
   0   4  19        2.56      118.29     57.66 o 
  -3   5  19       39.93      159.10    167.75 o 
  -2   5  19        0.27     -102.80    154.11 o 
  -1   5  19        0.59      -14.94    130.38 o 
   0   5  19        4.21      -35.00     59.63 o 
                                                 
